# Supplementary material for: Crystal structure of ethyl 2-(1H-benzimidazol-2-yl)-2-[2-(4-nitro­phen­yl)hydrazinyl­idene]acetate
Source: Acta Crystallogr E Crystallogr Commun. 2015 Mar 14;71(Pt 4):o236–7. doi: 10.1107/S2056989015004818 (PMC4438822; doi:10.1107/S2056989015004818)
Supplement: Supplementary file 1 [file e-71-0o236-sup1.cif]

##############################################################################
#                                                                            #
# This CIF contains the data in a paper accepted for publication in          #
# Acta Crystallographica Section E. It conforms to the requirements of       #
# Notes for Authors for Acta Crystallographica Section E, and has been       #
# peer reviewed under the auspices of the IUCr Commission on Journals.       #
#                                                                            #
# Full details of the Crystallographic Information File format               #
# are given in the paper "The Crystallographic Information File (CIF):       #
# a New Standard Archive File for Crystallography" by S. R. Hall, F. H.      #
# Allen and I. D. Brown [Acta Cryst. (1991), A47, 655-685].                  #
#                                                                            #
# The current version of the core CIF dictionary is obtainable from          #
# ftp://ftp.iucr.org/pub/cif_core.dic.                                       #
#                                                                            #
# Software is freely available for graphical display of the structure(s)     #
# in this CIF. For information consult the CIF software page                 #
# http://www.iucr.org/resources/cif/software.                                #
#                                                                            #
# This file may be used for bona fide research purposes within the           #
# scientific community so long as proper attribution is given to the journal # 
# article from which it was obtained.                                        #
#                                                                            #
##############################################################################
data_I
_database_code_depnum_ccdc_archive 'CCDC 1052904'
_audit_creation_method     SHELXL-97
_journal_date_recd_electronic     2015-02-20
_journal_date_accepted     2015-03-09
_journal_name_full     'Acta Crystallographica, Section E'
_journal_year     2015
_journal_volume     71
_journal_issue      4
_journal_page_first     o236
_journal_page_last     o237
_journal_paper_category     HO
_journal_paper_doi     10.1107/S2056989015004818
_journal_coeditor_code     IM2461
_publ_contact_author_name     'Pr Berraho Moha'
_publ_contact_author_address
;
Laboratoire de Chimie Mol\'eculaire,Facult\'e
des Sciences Semlalia, BP 2390,
Universit\'e Cadi Ayyad, 40001, Marrakech, Morocco
;
_publ_contact_author_email     'berraho@uca.ma'
_publ_contact_author_fax     '0021224437408'
_publ_contact_author_phone     '0021224434649'
_publ_section_title
;\
Crystal structure of ethyl
2-(1<i>H</i>-benzimidazol-2-yl)-2-[2-(4-nitrophenyl)\
hydrazinylidene]acetate
;
loop_
    _publ_author_name
    _publ_author_address
    'Loughzail, Mohamed'
;
Laboratoire de Chimie Mol\'eculaire,
Facult\'e des Sciences Semlalia, BP 2390,
Universit\'e Cadi Ayyad, 40001 Marrakech, Morocco
;
    'Baouid, Abdesselam'
;
Laboratoire de Chimie Mol\'eculaire,
Facult\'e des Sciences Semlalia, BP 2390,
Universit\'e Cadi Ayyad,
40001 Marrakech, Morocco
;
    'El Ammari, Lahcen'
;
Laboratoire de Chimie du Solide Appliqu\'e
Facult\'e des Sciences
Avenue Ibn Battouta
BP 1014 Rabat, Morocco
;
    'Saadi, Mohamed'
;
Laboratoire de Chimie du Solide Appliqu\'e
Facult\'e des Sciences
Avenue Ibn Battouta
BP 1014 Rabat, Morocco
;
    'Berraho, Moha'
;
Laboratoire de Chimie des Substances Naturelles
URAC16, Facult\'e des Sciences Semlalia,
BP 2390 Bd My Abdellah,
40000 Marrakech
Morocco
;
_chemical_name_systematic
;\
Ethyl 2-(1<i>H</i>-benzimidazol-2-yl)-2-[2-(4-\
nitrophenyl)hydrazinylidene]acetate
;
_chemical_name_common     ?
_chemical_formula_moiety     'C17 H15 N5 O4'
_chemical_formula_sum     'C17 H15 N5 O4'
_chemical_formula_iupac     'C17 H15 N5 O4'
_chemical_formula_weight     353.34
_chemical_melting_point     ?
_symmetry_cell_setting     monoclinic
_symmetry_space_group_name_H-M     'P 21/c'
_symmetry_space_group_name_Hall     '-P 2ybc'
loop_
    _symmetry_equiv_pos_as_xyz
    'x, y, z'
    '-x, y+1/2, -z+1/2'
    '-x, -y, -z'
    'x, -y-1/2, z-1/2'
_cell_length_a     12.877(5)
_cell_length_b     5.874(5)
_cell_length_c     21.988(5)
_cell_angle_alpha     90.000(5)
_cell_angle_beta     99.060(5)
_cell_angle_gamma     90.000(5)
_cell_volume     1642.4(16)
_cell_formula_units_Z     4
_cell_measurement_reflns_used     3362
_cell_measurement_theta_min     2.7
_cell_measurement_theta_max     26.4
_cell_measurement_temperature     293(2)
_exptl_crystal_description     platelet
_exptl_crystal_colour     colourless
_exptl_crystal_size_max     0.326
_exptl_crystal_size_mid     0.169
_exptl_crystal_size_min     0.035
_exptl_crystal_density_diffrn     1.429
_exptl_crystal_density_meas     ?
_exptl_crystal_density_method     'not measured'
_exptl_crystal_F_000     736
_exptl_absorpt_coefficient_mu     0.105
_exptl_absorpt_correction_type     none
_exptl_absorpt_process_details     ?
_exptl_absorpt_correction_T_min     ?
_exptl_absorpt_correction_T_max     ?
_exptl_special_details     ?
_diffrn_ambient_temperature     293(2)
_diffrn_radiation_type     MoK\a
_diffrn_radiation_wavelength     0.71073
_diffrn_radiation_source     'fine-focus sealed tube'
_diffrn_radiation_monochromator     graphite
_diffrn_measurement_device_type     'Bruker APEXII CCD'
_diffrn_measurement_method     '\w and \f'
_diffrn_reflns_number     24995
_diffrn_reflns_av_R_equivalents     0.0328
_diffrn_reflns_av_sigmaI/netI     0.0196
_diffrn_reflns_theta_min     2.65
_diffrn_reflns_theta_max     26.37
_diffrn_reflns_theta_full     26.37
_diffrn_measured_fraction_theta_max     0.999
_diffrn_measured_fraction_theta_full     0.999
_diffrn_reflns_limit_h_min     -16
_diffrn_reflns_limit_h_max     16
_diffrn_reflns_limit_k_min     -7
_diffrn_reflns_limit_k_max     7
_diffrn_reflns_limit_l_min     -27
_diffrn_reflns_limit_l_max     27
_refine_special_details
;
Refinement of <i>F</i>^2^ against ALL reflections. The weighted <i>R</i>-factor
<i>wR</i> and goodness of fit <i>S</i> are based on <i>F</i>^2^, conventional
<i>R</i>-factors <i>R</i> are based on <i>F</i>, with <i>F</i> set to zero for
negative <i>F</i>^2^. The threshold expression of <i>F</i>^2^ >
2\s(<i>F</i>^2^) is used only for calculating <i>R</i>-factors(gt) <i>etc</i>.
and is not relevant to the choice of reflections for refinement.
<i>R</i>-factors based on <i>F</i>^2^ are statistically about twice as large
as those based on <i>F</i>, and <i>R</i>- factors based on ALL data will be
even larger.
;
_reflns_number_total     3362
_reflns_number_gt     2562
_reflns_threshold_expression     I>2\s(I)
_refine_ls_structure_factor_coef     Fsqd
_refine_ls_matrix_type     full
_refine_ls_R_factor_all     0.0551
_refine_ls_R_factor_gt     0.0384
_refine_ls_wR_factor_gt     0.0967
_refine_ls_wR_factor_ref     0.1080
_refine_ls_goodness_of_fit_ref     1.031
_refine_ls_restrained_S_all     1.031
_refine_ls_number_reflns     3362
_refine_ls_number_parameters     236
_refine_ls_number_restraints     0
_refine_ls_hydrogen_treatment     constr
_refine_ls_weighting_scheme     calc
_refine_ls_weighting_details
         'calc w=1/[\s^2^(Fo^2^)+(0.0471P)^2^+0.5028P] where P=(Fo^2^+2Fc^2^)/3'
_atom_sites_solution_hydrogens     geom
_atom_sites_solution_primary     direct
_atom_sites_solution_secondary     difmap
_refine_ls_shift/su_max     0.000
_refine_ls_shift/su_mean     0.000
_refine_diff_density_max     0.191
_refine_diff_density_min     -0.173
_refine_ls_extinction_method     none
_refine_ls_extinction_coef     ?
loop_
    _atom_type_symbol
    _atom_type_description
    _atom_type_scat_dispersion_real
    _atom_type_scat_dispersion_imag
    _atom_type_scat_source
    'C' 'C' 0.0033 0.0016
                         'International Tables Vol C Tables 4.2.6.8 and 6.1.1.4'
    'H' 'H' 0.0000 0.0000
                         'International Tables Vol C Tables 4.2.6.8 and 6.1.1.4'
    'N' 'N' 0.0061 0.0033
                         'International Tables Vol C Tables 4.2.6.8 and 6.1.1.4'
    'O' 'O' 0.0106 0.0060
                         'International Tables Vol C Tables 4.2.6.8 and 6.1.1.4'
_computing_data_collection
;
APEX2 (Bruker, 2009)
;
_computing_cell_refinement
;
SAINT-Plus (Bruker, 2009)
;
_computing_data_reduction
;
SAINT-Plus (Bruker, 2009)
;
_computing_structure_solution
;
SHELXS97 (Sheldrick,2008)
;
_computing_structure_refinement
;
SHELXL97 (Sheldrick,2008)
;
_computing_molecular_graphics
;
ORTEP-3 for Windows (Farrugia, 2012)
;
_computing_publication_material
;
WinGX (Farrugia, 2012)
;
loop_
    _atom_site_type_symbol
    _atom_site_label
    _atom_site_fract_x
    _atom_site_fract_y
    _atom_site_fract_z
    _atom_site_U_iso_or_equiv
    _atom_site_adp_type
    _atom_site_calc_flag
    _atom_site_refinement_flags
    _atom_site_occupancy
    _atom_site_symmetry_multiplicity
    _atom_site_disorder_assembly
    _atom_site_disorder_group
    C C1 0.24083(11) 0.7913(3) 0.32924(7) 0.0367(3) Uani d . 1 1 . .
    C C12 0.49273(11) 0.6017(3) 0.39833(6) 0.0349(3) Uani d . 1 1 . .
    C C13 0.46733(12) 0.3904(3) 0.42102(7) 0.0405(4) Uani d . 1 1 . .
    H H13 0.3980 0.3398 0.4147 0.049 Uiso calc R 1 1 . .
    C C5 0.25493(11) 0.9962(3) 0.29411(7) 0.0357(3) Uani d . 1 1 . .
    C C15 0.64834(12) 0.3339(3) 0.46186(7) 0.0415(4) Uani d . 1 1 . .
    C C2 0.13384(12) 0.6936(3) 0.32829(7) 0.0413(4) Uani d . 1 1 . .
    C C17 0.59698(12) 0.6755(3) 0.40730(7) 0.0406(4) Uani d . 1 1 . .
    H H17 0.6138 0.8155 0.3917 0.049 Uiso calc R 1 1 . .
    C C6 0.32726(11) 1.2789(3) 0.25402(7) 0.0365(3) Uani d . 1 1 . .
    C C11 0.39466(12) 1.4456(3) 0.23679(7) 0.0410(4) Uani d . 1 1 . .
    H H11 0.4662 1.4438 0.2521 0.049 Uiso calc R 1 1 . .
    C C16 0.67524(12) 0.5414(3) 0.43928(7) 0.0439(4) Uani d . 1 1 . .
    H H16 0.7448 0.5900 0.4455 0.053 Uiso calc R 1 1 . .
    C C8 0.17657(12) 1.4543(3) 0.18916(8) 0.0460(4) Uani d . 1 1 . .
    H H8 0.1052 1.4564 0.1733 0.055 Uiso calc R 1 1 . .
    C C9 0.24422(13) 1.6167(3) 0.17267(8) 0.0470(4) Uani d . 1 1 . .
    H H9 0.2180 1.7311 0.1453 0.056 Uiso calc R 1 1 . .
    C C14 0.54567(13) 0.2574(3) 0.45284(7) 0.0437(4) Uani d . 1 1 . .
    H H14 0.5295 0.1165 0.4682 0.052 Uiso calc R 1 1 . .
    C C10 0.35198(12) 1.6127(3) 0.19643(7) 0.0441(4) Uani d . 1 1 . .
    H H10 0.3955 1.7253 0.1847 0.053 Uiso calc R 1 1 . .
    C C7 0.21950(11) 1.2872(3) 0.23044(7) 0.0378(3) Uani d . 1 1 . .
    C C3 0.03236(14) 0.4189(4) 0.37222(10) 0.0645(5) Uani d . 1 1 . .
    H H3A 0.0032 0.3445 0.3339 0.077 Uiso calc R 1 1 . .
    H H3B -0.0167 0.5349 0.3811 0.077 Uiso calc R 1 1 . .
    N N1 0.34778(9) 1.0947(2) 0.29374(6) 0.0382(3) Uani d . 1 1 . .
    N N2 0.17568(9) 1.1066(2) 0.25700(6) 0.0401(3) Uani d . 1 1 . .
    H H2 0.1102 1.0698 0.2513 0.048 Uiso calc R 1 1 . .
    N N3 0.31612(9) 0.6757(2) 0.36227(6) 0.0384(3) Uani d . 1 1 . .
    N N4 0.41544(9) 0.7421(2) 0.36668(6) 0.0390(3) Uani d . 1 1 . .
    H H4 0.4316 0.8680 0.3505 0.047 Uiso calc R 1 1 . .
    N N5 0.73044(13) 0.1896(3) 0.49538(7) 0.0567(4) Uani d . 1 1 . .
    O O1 0.82217(12) 0.2456(3) 0.49629(8) 0.0857(5) Uani d . 1 1 . .
    O O2 0.70291(13) 0.0185(2) 0.52145(7) 0.0771(4) Uani d . 1 1 . .
    O O3 0.13339(9) 0.5214(2) 0.36682(6) 0.0566(3) Uani d . 1 1 . .
    O O4 0.05567(8) 0.7645(2) 0.29566(6) 0.0548(3) Uani d . 1 1 . .
    C C4 0.04983(17) 0.2514(4) 0.42261(11) 0.0837(7) Uani d . 1 1 . .
    H H4A 0.0745 0.3282 0.4607 0.126 Uiso calc R 1 1 . .
    H H4B 0.1014 0.1423 0.4144 0.126 Uiso calc R 1 1 . .
    H H4C -0.0150 0.1746 0.4256 0.126 Uiso calc R 1 1 . .
loop_
    _atom_site_aniso_label
    _atom_site_aniso_U_11
    _atom_site_aniso_U_22
    _atom_site_aniso_U_33
    _atom_site_aniso_U_12
    _atom_site_aniso_U_13
    _atom_site_aniso_U_23
    C1 0.0289(7) 0.0419(8) 0.0390(8) 0.0026(6) 0.0040(6) -0.0048(6)
    C12 0.0317(7) 0.0409(8) 0.0317(7) 0.0023(6) 0.0040(6) -0.0034(6)
    C13 0.0342(8) 0.0451(9) 0.0424(8) -0.0027(7) 0.0063(7) -0.0026(7)
    C5 0.0284(7) 0.0394(8) 0.0388(8) 0.0026(6) 0.0036(6) -0.0068(6)
    C15 0.0431(9) 0.0444(9) 0.0354(8) 0.0112(7) 0.0012(6) -0.0017(7)
    C2 0.0333(8) 0.0440(8) 0.0465(9) 0.0006(7) 0.0063(7) -0.0017(7)
    C17 0.0349(8) 0.0401(8) 0.0462(9) -0.0013(6) 0.0042(7) 0.0037(7)
    C6 0.0311(7) 0.0399(8) 0.0382(8) 0.0027(6) 0.0048(6) -0.0064(6)
    C11 0.0305(7) 0.0482(9) 0.0444(9) -0.0024(6) 0.0059(6) -0.0075(7)
    C16 0.0307(8) 0.0520(10) 0.0478(9) 0.0002(7) 0.0024(7) -0.0031(8)
    C8 0.0317(8) 0.0497(9) 0.0546(10) 0.0042(7) 0.0009(7) 0.0016(8)
    C9 0.0449(9) 0.0457(9) 0.0504(9) 0.0047(7) 0.0082(7) 0.0033(8)
    C14 0.0509(10) 0.0395(8) 0.0416(8) 0.0002(7) 0.0098(7) 0.0019(7)
    C10 0.0420(9) 0.0452(9) 0.0467(9) -0.0055(7) 0.0122(7) -0.0042(7)
    C7 0.0297(7) 0.0396(8) 0.0439(8) 0.0008(6) 0.0052(6) -0.0045(7)
    C3 0.0377(9) 0.0708(12) 0.0829(14) -0.0125(9) 0.0033(9) 0.0184(11)
    N1 0.0289(6) 0.0420(7) 0.0430(7) 0.0009(5) 0.0036(5) -0.0044(6)
    N2 0.0249(6) 0.0435(7) 0.0505(8) 0.0004(5) 0.0017(5) 0.0006(6)
    N3 0.0297(6) 0.0451(7) 0.0402(7) 0.0003(5) 0.0046(5) -0.0049(6)
    N4 0.0279(6) 0.0435(7) 0.0443(7) -0.0005(5) 0.0015(5) 0.0026(6)
    N5 0.0581(10) 0.0579(10) 0.0501(9) 0.0171(8) -0.0038(7) -0.0030(8)
    O1 0.0495(8) 0.0996(12) 0.1017(12) 0.0226(8) -0.0076(8) 0.0158(10)
    O2 0.0933(11) 0.0556(8) 0.0748(10) 0.0155(8) -0.0109(8) 0.0150(7)
    O3 0.0330(6) 0.0639(8) 0.0703(8) -0.0079(5) 0.0002(5) 0.0183(6)
    O4 0.0278(6) 0.0640(8) 0.0704(8) 0.0009(5) 0.0006(5) 0.0136(6)
    C4 0.0629(13) 0.0951(17) 0.0888(16) -0.0217(12) -0.0014(12) 0.0320(14)
_geom_special_details
;
All s.u.'s (except the s.u. in the dihedral angle between two l.s. planes) are
estimated using the full covariance matrix. The cell s.u.'s are taken into
account individually in the estimation of s.u.'s in distances, angles and
torsion angles; correlations between s.u.'s in cell parameters are only used
when they are defined by crystal symmetry. An approximate (isotropic)
treatment of cell s.u.'s is used for estimating s.u.'s involving l.s. planes.
;
loop_
    _geom_bond_atom_site_label_1
    _geom_bond_atom_site_label_2
    _geom_bond_site_symmetry_2
    _geom_bond_distance
    _geom_bond_publ_flag
    C1 N3 . 1.3064(19) ?
    C1 C5 . 1.457(2) ?
    C1 C2 . 1.490(2) ?
    C12 N4 . 1.3921(19) ?
    C12 C17 . 1.395(2) ?
    C12 C13 . 1.396(2) ?
    C13 C14 . 1.377(2) ?
    C13 H13 . 0.9300 ?
    C5 N1 . 1.3295(19) ?
    C5 N2 . 1.3659(19) ?
    C15 C16 . 1.381(2) ?
    C15 C14 . 1.381(2) ?
    C15 N5 . 1.461(2) ?
    C2 O4 . 1.2140(18) ?
    C2 O3 . 1.320(2) ?
    C17 C16 . 1.381(2) ?
    C17 H17 . 0.9300 ?
    C6 N1 . 1.389(2) ?
    C6 C11 . 1.400(2) ?
    C6 C7 . 1.404(2) ?
    C11 C10 . 1.378(2) ?
    C11 H11 . 0.9300 ?
    C16 H16 . 0.9300 ?
    C8 C9 . 1.378(2) ?
    C8 C7 . 1.391(2) ?
    C8 H8 . 0.9300 ?
    C9 C10 . 1.404(2) ?
    C9 H9 . 0.9300 ?
    C14 H14 . 0.9300 ?
    C10 H10 . 0.9300 ?
    C7 N2 . 1.374(2) ?
    C3 O3 . 1.455(2) ?
    C3 C4 . 1.472(3) ?
    C3 H3A . 0.9700 ?
    C3 H3B . 0.9700 ?
    N2 H2 . 0.8600 ?
    N3 N4 . 1.3259(17) ?
    N4 H4 . 0.8600 ?
    N5 O1 . 1.223(2) ?
    N5 O2 . 1.236(2) ?
    C4 H4A . 0.9600 ?
    C4 H4B . 0.9600 ?
    C4 H4C . 0.9600 ?
loop_
    _geom_angle_atom_site_label_1
    _geom_angle_atom_site_label_2
    _geom_angle_atom_site_label_3
    _geom_angle_site_symmetry_1
    _geom_angle_site_symmetry_3
    _geom_angle
    _geom_angle_publ_flag
    N3 C1 C5 . . 125.50(13) ?
    N3 C1 C2 . . 114.28(14) ?
    C5 C1 C2 . . 120.20(13) ?
    N4 C12 C17 . . 118.87(14) ?
    N4 C12 C13 . . 121.10(13) ?
    C17 C12 C13 . . 120.03(14) ?
    C14 C13 C12 . . 119.47(15) ?
    C14 C13 H13 . . 120.3 ?
    C12 C13 H13 . . 120.3 ?
    N1 C5 N2 . . 112.18(14) ?
    N1 C5 C1 . . 123.37(13) ?
    N2 C5 C1 . . 124.43(13) ?
    C16 C15 C14 . . 121.63(14) ?
    C16 C15 N5 . . 119.41(15) ?
    C14 C15 N5 . . 118.96(16) ?
    O4 C2 O3 . . 123.72(14) ?
    O4 C2 C1 . . 123.71(15) ?
    O3 C2 C1 . . 112.57(13) ?
    C16 C17 C12 . . 120.24(15) ?
    C16 C17 H17 . . 119.9 ?
    C12 C17 H17 . . 119.9 ?
    N1 C6 C11 . . 130.57(14) ?
    N1 C6 C7 . . 109.78(13) ?
    C11 C6 C7 . . 119.65(14) ?
    C10 C11 C6 . . 118.11(14) ?
    C10 C11 H11 . . 120.9 ?
    C6 C11 H11 . . 120.9 ?
    C15 C16 C17 . . 118.83(15) ?
    C15 C16 H16 . . 120.6 ?
    C17 C16 H16 . . 120.6 ?
    C9 C8 C7 . . 117.22(15) ?
    C9 C8 H8 . . 121.4 ?
    C7 C8 H8 . . 121.4 ?
    C8 C9 C10 . . 121.29(16) ?
    C8 C9 H9 . . 119.4 ?
    C10 C9 H9 . . 119.4 ?
    C13 C14 C15 . . 119.79(15) ?
    C13 C14 H14 . . 120.1 ?
    C15 C14 H14 . . 120.1 ?
    C11 C10 C9 . . 121.48(15) ?
    C11 C10 H10 . . 119.3 ?
    C9 C10 H10 . . 119.3 ?
    N2 C7 C8 . . 132.42(14) ?
    N2 C7 C6 . . 105.33(13) ?
    C8 C7 C6 . . 122.25(14) ?
    O3 C3 C4 . . 107.77(15) ?
    O3 C3 H3A . . 110.2 ?
    C4 C3 H3A . . 110.2 ?
    O3 C3 H3B . . 110.2 ?
    C4 C3 H3B . . 110.2 ?
    H3A C3 H3B . . 108.5 ?
    C5 N1 C6 . . 105.10(12) ?
    C5 N2 C7 . . 107.60(12) ?
    C5 N2 H2 . . 126.2 ?
    C7 N2 H2 . . 126.2 ?
    C1 N3 N4 . . 120.69(14) ?
    N3 N4 C12 . . 117.87(13) ?
    N3 N4 H4 . . 121.1 ?
    C12 N4 H4 . . 121.1 ?
    O1 N5 O2 . . 123.90(16) ?
    O1 N5 C15 . . 118.19(17) ?
    O2 N5 C15 . . 117.91(17) ?
    C2 O3 C3 . . 117.63(13) ?
    C3 C4 H4A . . 109.5 ?
    C3 C4 H4B . . 109.5 ?
    H4A C4 H4B . . 109.5 ?
    C3 C4 H4C . . 109.5 ?
    H4A C4 H4C . . 109.5 ?
    H4B C4 H4C . . 109.5 ?
loop_
    _geom_hbond_atom_site_label_D
    _geom_hbond_atom_site_label_H
    _geom_hbond_atom_site_label_A
    _geom_hbond_site_symmetry_A
    _geom_hbond_distance_DH
    _geom_hbond_distance_HA
    _geom_hbond_distance_DA
    _geom_hbond_angle_DHA
    _geom_hbond_publ_flag
    N2 H2 O4 2_555 0.86 2.50 3.161(3) 134 yes
    C8 H8 O4 2_555 0.93 2.54 3.258(3) 134 yes
    N2 H2 O4 1_555 0.86 2.21 2.750(3) 121 yes
    N4 H4 N1 1_555 0.86 2.02 2.679(3) 133 yes
_iucr_refine_instructions_details
;
TITL el15_d602_drx5_mohophdno2_a in P 1 21/c 1
CELL  0.71073  12.8770   5.8740  21.9880   90.000   99.060   90.000
ZERR     4.00   0.0050   0.0050   0.0050    0.005    0.005    0.005
LATT   1
SYMM  - X, 1/2 + Y, 1/2 - Z
SFAC  C    H    N    O
UNIT  68   60   20   16
MERG   2
OMIT    -1   0   2
OMIT     0   0   2
OMIT     1   0   0
SHEL   40  0.8
FMAP   2
PLAN   20
ACTA    54.80
BOND   $H
L.S.  10
WGHT    0.047100    0.502800
FVAR       0.42687
MOLE    1
C1    1    0.240833    0.791324    0.329244    11.00000    0.02891    0.04187 =
         0.03896   -0.00484    0.00398    0.00258
C12   1    0.492729    0.601658    0.398334    11.00000    0.03165    0.04089 =
         0.03170   -0.00336    0.00397    0.00228
C13   1    0.467326    0.390364    0.421018    11.00000    0.03420    0.04505 =
         0.04238   -0.00260    0.00632   -0.00274
AFIX  43
H13   2    0.398024    0.339788    0.414685    11.00000   -1.20000
AFIX   0
C5    1    0.254926    0.996198    0.294111    11.00000    0.02844    0.03938 =
         0.03883   -0.00677    0.00363    0.00264
C15   1    0.648338    0.333880    0.461857    11.00000    0.04310    0.04444 =
         0.03544   -0.00173    0.00124    0.01120
C2    1    0.133835    0.693596    0.328293    11.00000    0.03326    0.04402 =
         0.04655   -0.00174    0.00630    0.00064
C17   1    0.596976    0.675461    0.407298    11.00000    0.03485    0.04009 =
         0.04625    0.00366    0.00418   -0.00132
AFIX  43
H17   2    0.613844    0.815462    0.391680    11.00000   -1.20000
AFIX   0
C6    1    0.327257    1.278872    0.254023    11.00000    0.03105    0.03990 =
         0.03822   -0.00639    0.00475    0.00270
C11   1    0.394658    1.445649    0.236791    11.00000    0.03052    0.04822 =
         0.04441   -0.00748    0.00594   -0.00244
AFIX  43
H11   2    0.466201    1.443754    0.252149    11.00000   -1.20000
AFIX   0
C16   1    0.675238    0.541372    0.439285    11.00000    0.03071    0.05201 =
         0.04783   -0.00311    0.00237    0.00024
AFIX  43
H16   2    0.744836    0.590001    0.445509    11.00000   -1.20000
AFIX   0
C8    1    0.176575    1.454340    0.189156    11.00000    0.03171    0.04973 =
         0.05462    0.00158    0.00086    0.00422
AFIX  43
H8    2    0.105210    1.456431    0.173344    11.00000   -1.20000
AFIX   0
C9    1    0.244223    1.616671    0.172670    11.00000    0.04494    0.04573 =
         0.05043    0.00328    0.00816    0.00473
AFIX  43
H9    2    0.217976    1.731101    0.145269    11.00000   -1.20000
AFIX   0
C14   1    0.545672    0.257398    0.452842    11.00000    0.05088    0.03948 =
         0.04156    0.00194    0.00985    0.00020
AFIX  43
H14   2    0.529497    0.116498    0.468221    11.00000   -1.20000
AFIX   0
C10   1    0.351975    1.612688    0.196427    11.00000    0.04205    0.04517 =
         0.04674   -0.00424    0.01215   -0.00555
AFIX  43
H10   2    0.395536    1.725308    0.184661    11.00000   -1.20000
AFIX   0
C7    1    0.219498    1.287181    0.230445    11.00000    0.02974    0.03961 =
         0.04386   -0.00453    0.00516    0.00085
C3    1    0.032358    0.418878    0.372224    11.00000    0.03773    0.07081 =
         0.08285    0.01841    0.00327   -0.01247
AFIX  23
H3A   2    0.003186    0.344490    0.333945    11.00000   -1.20000
H3B   2   -0.016673    0.534937    0.381148    11.00000   -1.20000
AFIX   0
N1    3    0.347778    1.094708    0.293740    11.00000    0.02888    0.04201 =
         0.04302   -0.00439    0.00356    0.00094
N2    3    0.175685    1.106627    0.256995    11.00000    0.02487    0.04351 =
         0.05047    0.00059    0.00174    0.00038
AFIX  43
H2    2    0.110231    1.069810    0.251281    11.00000   -1.20000
AFIX   0
N3    3    0.316123    0.675721    0.362273    11.00000    0.02970    0.04511 =
         0.04020   -0.00486    0.00460    0.00030
N4    3    0.415436    0.742146    0.366677    11.00000    0.02791    0.04346 =
         0.04428    0.00263    0.00151   -0.00046
AFIX  43
H4    2    0.431585    0.867991    0.350494    11.00000   -1.20000
AFIX   0
N5    3    0.730441    0.189591    0.495384    11.00000    0.05811    0.05786 =
         0.05014   -0.00299   -0.00377    0.01711
O1    4    0.822170    0.245590    0.496292    11.00000    0.04951    0.09956 =
         0.10171    0.01582   -0.00757    0.02265
O2    4    0.702910    0.018452    0.521448    11.00000    0.09329    0.05557 =
         0.07478    0.01501   -0.01088    0.01550
O3    4    0.133387    0.521359    0.366820    11.00000    0.03303    0.06391 =
         0.07027    0.01829    0.00019   -0.00790
O4    4    0.055671    0.764489    0.295660    11.00000    0.02779    0.06399 =
         0.07038    0.01362    0.00059    0.00090
C4    1    0.049833    0.251439    0.422614    11.00000    0.06290    0.09515 =
         0.08879    0.03203   -0.00145   -0.02173
AFIX 137
H4A   2    0.074494    0.328161    0.460703    11.00000   -1.50000
H4B   2    0.101393    0.142322    0.414435    11.00000   -1.50000
H4C   2   -0.014994    0.174643    0.425565    11.00000   -1.50000
HKLF 4
REM  el15_d602_drx5_mohophdno2_a in P 1 21/c 1
REM R1 =  0.0384 for   2562 Fo > 4sig(Fowm5133)  and  0.0551 for all   3362 data
REM    236 parameters refined using      0 restraints
END
WGHT      0.0467      0.5028
REM Highest difference peak  0.191,  deepest hole -0.173,  1-sigma level  0.033
Q1    1   0.0057  0.4462  0.4215  11.00000  0.05    0.19
Q2    1   0.6574  0.4079  0.4406  11.00000  0.05    0.16
Q3    1   0.4821  0.5271  0.4200  11.00000  0.05    0.16
Q4    1   0.3238  0.5508  0.3859  11.00000  0.05    0.15
Q5    1   0.2450  0.8658  0.3026  11.00000  0.05    0.15
Q6    1   0.7376  0.0231  0.4872  11.00000  0.05    0.15
Q7    1   0.8076  0.1110  0.4766  11.00000  0.05    0.15
Q8    1   0.1850  0.7890  0.3412  11.00000  0.05    0.14
Q9    1   0.5479  0.6052  0.3899  11.00000  0.05    0.14
Q10   1   0.5030  0.3579  0.4578  11.00000  0.05    0.14
Q11   1   0.6317  0.5646  0.4117  11.00000  0.05    0.14
Q12   1   0.2445  0.9275  0.3257  11.00000  0.05    0.13
Q13   1   0.8410  0.3720  0.4682  11.00000  0.05    0.13
Q14   1   0.2748  0.7117  0.3207  11.00000  0.05    0.13
Q15   1   0.3708  1.5711  0.2360  11.00000  0.05    0.12
Q16   1   0.1937  1.4029  0.2274  11.00000  0.05    0.12
Q17   1   0.4013  1.0077  0.2997  11.00000  0.05    0.12
Q18   1   0.6050  0.2593  0.4413  11.00000  0.05    0.12
Q19   1   0.2792  1.2740  0.2311  11.000wm513300  0.05    0.12
Q20   1   0.3882  1.0730  0.3340  11.00000  0.05    0.12
;
