# Supplementary material for: Crystal structure of ethyl 2-(1H-benzimidazol-2-yl)-2-[2-(4-nitro­phen­yl)hydrazinyl­idene]acetate
Source: Acta Crystallogr E Crystallogr Commun. 2015 Mar 14;71(Pt 4):o236–7. doi: 10.1107/S2056989015004818 (PMC4438822; doi:10.1107/S2056989015004818)
Supplement: Supplementary file 2 [file e-71-0o236-Isup2.hkl]

#
# h,k,l, Fc-squared, Fo-squared, sigma(Fo-squared) and status flag
#
data_I
_shelx_title ' el15_d602_drx5_mohophdno2_a in P 1 21/c 1'
_shelx_refln_list_code          4
_shelx_F_calc_maximum      233.21
_exptl_crystal_F_000       736.00
_reflns_d_resolution_high  0.8000
 
loop_
 _symmetry_equiv_pos_as_xyz
 'x, y, z'
 '-x, y+1/2, -z+1/2'
 '-x, -y, -z'
 'x, -y-1/2, z-1/2'
 
_cell_length_a    12.8770
_cell_length_b     5.8740
_cell_length_c    21.9880
_cell_angle_alpha  90.000
_cell_angle_beta   99.060
_cell_angle_gamma  90.000
 
_shelx_F_squared_multiplier     1.000
 
loop_
 _refln_index_h
 _refln_index_k
 _refln_index_l
 _refln_F_squared_calc
 _refln_F_squared_meas
 _refln_F_squared_sigma
 _refln_observed_status
   2   0   0     7068.38     6722.93     73.27 o
   3   0   0     1147.10     1155.07     13.16 o
   4   0   0       95.22       77.91      1.77 o
   5   0   0       16.08       39.23      1.43 o
   6   0   0     1120.89     1201.49     14.40 o
   7   0   0       24.12       41.48      1.91 o
   8   0   0      113.11       97.54      3.13 o
   9   0   0      126.40      110.89      3.49 o
  10   0   0      790.49      699.91     11.97 o
  11   0   0      636.50      591.90     10.94 o
  12   0   0      262.75      241.52      6.57 o
  13   0   0       89.38       87.91      5.10 o
  14   0   0      320.89      316.40      9.38 o
  15   0   0       78.08       83.90      6.51 o
   1   1   0     5407.80     5361.28     42.71 o
   2   1   0        1.88        0.72      0.45 o
   3   1   0      201.33      191.69      1.95 o
   4   1   0       14.17       11.61      0.70 o
   5   1   0      561.81      602.98      5.32 o
   6   1   0      827.71      835.84      8.06 o
   7   1   0       90.29       90.29      2.04 o
   8   1   0       72.92       68.57      2.03 o
   9   1   0      115.92      108.86      2.57 o
  10   1   0        3.93        0.98      1.10 o
  11   1   0      254.84      257.75      4.63 o
  12   1   0        0.78       -0.57      1.40 o
  13   1   0       58.92       63.41      3.02 o
  14   1   0       11.30       10.61      2.37 o
  15   1   0       13.67       19.91      3.19 o
   0   2   0     3324.38     3032.53     53.93 o
   1   2   0        0.01        0.82      0.64 o
   2   2   0      371.42      342.41      3.55 o
   3   2   0        5.99        1.40      0.43 o
   4   2   0       82.28       68.48      1.41 o
   5   2   0      886.54      873.71     12.13 o
   6   2   0      896.73      961.04     10.00 o
   7   2   0      255.44      241.84      3.67 o
   8   2   0      699.82      751.41      8.56 o
   9   2   0        3.23        2.06      1.11 o
  10   2   0       59.01       54.36      2.54 o
  11   2   0      162.96      153.59      4.53 o
  12   2   0        0.04        0.28      1.85 o
  13   2   0        2.03        0.40      1.88 o
  14   2   0       15.36        9.67      2.32 o
  15   2   0        1.06        2.48      2.55 o
   1   3   0     1746.46     1714.25     21.13 o
   2   3   0       13.70        8.72      0.88 o
   3   3   0     1207.61     1287.91     12.45 o
   4   3   0      796.37      887.04      8.91 o
   5   3   0       22.24       20.99      1.18 o
   6   3   0       67.60       69.69      1.98 o
   7   3   0      511.70      510.31      6.29 o
   8   3   0      257.18      263.96      4.25 o
   9   3   0        9.42        8.67      1.71 o
  10   3   0      126.26      125.87      4.32 o
  11   3   0       38.15       29.44      2.65 o
  12   3   0       20.68       19.42      2.60 o
  13   3   0       89.61       94.86      5.03 o
  14   3   0        2.62       -1.31      2.26 o
   0   4   0      646.88      653.19     16.90 o
   1   4   0      313.82      331.78      5.93 o
   2   4   0       88.02       95.37      1.78 o
   3   4   0        2.06        2.23      0.72 o
   4   4   0        1.96        1.03      0.78 o
   5   4   0        5.27        5.44      0.94 o
   6   4   0      365.70      379.29      5.46 o
   7   4   0      257.06      246.23      4.72 o
   8   4   0      135.05      145.27      4.15 o
   9   4   0        0.09       -0.81      1.78 o
  10   4   0        2.57       -1.89      1.89 o
  11   4   0      124.17      141.23      5.34 o
  12   4   0        4.98        4.97      2.27 o
  13   4   0       13.03       11.52      2.78 o
   1   5   0       67.85       67.74      2.61 o
   2   5   0       63.58       56.20      3.40 o
   3   5   0      108.86      105.16      2.44 o
   4   5   0      269.12      261.42      4.42 o
   5   5   0      225.00      222.99      4.24 o
   6   5   0       34.77       35.50      2.22 o
   7   5   0       49.34       47.51      2.99 o
   8   5   0       47.67       44.97      3.06 o
   9   5   0        1.60        1.15      1.92 o
  10   5   0       17.65       24.34      2.79 o
  11   5   0        0.63       -1.37      2.10 o
   0   6   0       56.46       80.12     10.43 o
   1   6   0        6.69        3.91      1.10 o
   2   6   0      187.45      190.89      7.20 o
   3   6   0       46.75       42.65      2.70 o
   4   6   0        7.01        8.40      1.19 o
   5   6   0       43.73       49.03      2.52 o
   6   6   0       12.11       15.18      1.78 o
   7   6   0       61.73       71.40      5.28 o
   8   6   0       37.84       47.52      3.25 o
   9   6   0        0.83        0.43      1.94 o
   1   7   0        5.98        8.20      3.37 o
   2   7   0       17.32       15.91      1.73 o
   3   7   0       28.26       29.81      2.95 o
   4   7   0       46.78       50.00      3.80 o
 -15   1   1       11.39       13.30      2.68 o
 -14   1   1        6.42        6.90      2.14 o
 -13   1   1       11.08       10.88      1.94 o
 -12   1   1       82.98       90.24      3.30 o
 -11   1   1     1048.41     1079.48     12.23 o
 -10   1   1       79.92       76.65      2.56 o
  -9   1   1        0.72       -0.84      0.90 o
  -8   1   1        0.30        1.32      0.87 o
  -7   1   1        3.20        4.90      0.95 o
  -6   1   1     1072.58     1250.52     11.44 o
  -5   1   1        0.32       -0.11      0.44 o
  -4   1   1        5.52        3.25      0.53 o
  -3   1   1     2899.40     2661.47     19.44 o
  -2   1   1     2578.16     2588.67     20.85 o
  -1   1   1      809.34      750.08      5.79 o
   0   1   1      971.05     1046.54      8.60 o
   1   1   1      138.80      152.42      1.44 o
   2   1   1     6489.27     6497.92     51.69 o
   3   1   1      566.80      579.02      4.67 o
   4   1   1     1442.92     1401.55     10.38 o
   5   1   1      168.71      187.15      2.26 o
   6   1   1      401.94      489.10      5.17 o
   7   1   1        4.56        3.37      0.86 o
   8   1   1      167.63      167.79      2.94 o
   9   1   1      289.19      286.87      4.09 o
  10   1   1       44.86       33.99      1.83 o
  11   1   1        0.02        6.85      1.49 o
  12   1   1      161.87      156.57      3.99 o
  13   1   1        8.57        8.70      1.94 o
  14   1   1        1.57       -0.24      1.93 o
  15   1   1       26.03       29.22      3.07 o
 -15   2   1        1.81        2.19      2.47 o
 -14   2   1       21.81       21.75      2.70 o
 -13   2   1      153.74      143.39      4.77 o
 -12   2   1      105.29       78.01      4.91 o
 -11   2   1        7.65       11.23      1.96 o
 -10   2   1        0.49        0.32      1.30 o
  -9   2   1        0.00       -0.97      0.97 o
  -8   2   1       15.27       22.58      1.43 o
  -7   2   1        0.51        2.88      0.87 o
  -6   2   1      573.66      582.81      6.72 o
  -5   2   1     3416.37     3621.93     30.76 o
  -4   2   1      612.70      583.96      5.71 o
  -3   2   1      153.51      179.29      2.11 o
  -2   2   1      364.78      350.85      3.29 o
  -1   2   1      933.52      937.30      9.20 o
   0   2   1     1819.12     1777.80     16.01 o
   1   2   1        5.05        1.99      0.36 o
   2   2   1     1747.57     1670.07     13.88 o
   3   2   1       83.98       76.92      1.87 o
   4   2   1      922.74      955.88      8.79 o
   5   2   1      663.86      689.94      7.03 o
   6   2   1      668.37      710.07      7.74 o
   7   2   1       59.95       52.84      1.69 o
   8   2   1      218.75      216.03      3.62 o
   9   2   1       35.86       47.36      2.05 o
  10   2   1       51.50       52.32      2.84 o
  11   2   1       24.32       24.61      2.32 o
  12   2   1       82.99       70.97      3.57 o
  13   2   1        7.04        5.52      2.09 o
  14   2   1       16.35       21.09      2.61 o
  15   2   1        7.92        7.61      3.23 o
 -14   3   1        0.90       -1.16      2.66 o
 -13   3   1        0.26       -2.00      2.00 o
 -12   3   1       10.23        7.70      2.33 o
 -11   3   1        0.00       -1.04      1.83 o
 -10   3   1       18.22       15.46      2.10 o
  -9   3   1       46.66       48.94      2.36 o
  -8   3   1       33.80       29.42      1.64 o
  -7   3   1        5.88        4.64      1.05 o
  -6   3   1      362.97      335.37      4.56 o
  -5   3   1       98.49      102.35      2.30 o
  -4   3   1      882.77      929.80      9.09 o
  -3   3   1     1258.20     1235.98     11.79 o
  -2   3   1      648.35      661.74      6.48 o
  -1   3   1     1491.09     1591.06     19.67 o
   0   3   1      328.89      364.54      5.97 o
   1   3   1      117.38      132.72      3.75 o
   2   3   1      101.71      100.55      1.74 o
   3   3   1      152.72      173.37      2.59 o
   4   3   1      120.43      121.94      2.24 o
   5   3   1       21.23       21.82      1.20 o
   6   3   1        2.82        3.22      0.79 o
   7   3   1       11.93        9.48      1.16 o
   8   3   1      329.29      321.24      4.79 o
   9   3   1        0.00       -1.54      1.54 o
  10   3   1      267.51      265.38      6.19 o
  11   3   1       12.85        9.12      2.20 o
  12   3   1        4.57        3.12      2.12 o
  13   3   1        4.61        4.21      2.22 o
  14   3   1        4.79        3.00      2.40 o
 -13   4   1        0.88       -1.82      2.21 o
 -12   4   1       17.94       21.34      2.83 o
 -11   4   1        2.80        6.09      2.24 o
 -10   4   1      264.14      277.36      8.95 o
  -9   4   1       96.37       94.44      4.18 o
  -8   4   1      100.71      100.45      3.60 o
  -7   4   1      987.55      977.73     13.95 o
  -6   4   1       65.37       56.40      2.08 o
  -5   4   1       11.80       11.46      1.10 o
  -4   4   1       15.03       13.14      0.87 o
  -3   4   1        0.49        1.50      0.65 o
  -2   4   1        6.11        7.16      1.30 o
  -1   4   1        3.66        6.45      1.08 o
   0   4   1       27.11       34.08      2.09 o
   1   4   1       18.62       19.10      1.18 o
   2   4   1      421.17      454.12      5.86 o
   3   4   1       26.77       29.41      1.42 o
   4   4   1      440.85      436.04      5.65 o
   5   4   1      157.23      165.72      3.15 o
   6   4   1        0.03        2.26      1.13 o
   7   4   1       21.95       24.80      1.96 o
   8   4   1       18.57       18.37      2.05 o
   9   4   1      152.26      140.89      4.76 o
  10   4   1       11.12        8.92      2.32 o
  11   4   1        0.02        0.61      2.03 o
  12   4   1        3.97        5.39      2.37 o
  13   4   1       19.54       14.93      2.99 o
 -11   5   1       20.04       24.56      3.03 o
 -10   5   1       67.87       64.80      3.84 o
  -9   5   1      196.30      191.82      5.66 o
  -8   5   1        0.51        1.65      1.84 o
  -7   5   1       59.01       59.06      2.87 o
  -6   5   1       43.49       45.00      2.66 o
  -5   5   1      859.91      859.12     11.06 o
  -4   5   1      312.88      313.03      4.91 o
  -3   5   1        0.79        0.48      0.75 o
  -2   5   1       36.96       39.85      2.18 o
  -1   5   1       25.33       27.78      2.22 o
   0   5   1        9.80        9.27      0.78 o
   1   5   1       55.58       59.07      2.22 o
   2   5   1       44.73       44.49      1.56 o
   3   5   1       49.59       47.27      1.76 o
   4   5   1      545.51      542.66      7.41 o
   5   5   1      247.13      262.06      4.70 o
   6   5   1        0.26        0.30      1.30 o
   7   5   1      171.76      162.33      4.32 o
   8   5   1        1.63        2.83      1.90 o
   9   5   1        7.03        7.91      2.37 o
  10   5   1       15.77       18.94      2.68 o
  11   5   1        1.36        2.12      2.33 o
  -9   6   1        8.92       11.36      2.44 o
  -8   6   1        3.77        7.01      2.06 o
  -7   6   1      109.39      115.40      5.11 o
  -6   6   1        9.13        8.89      1.61 o
  -5   6   1       85.70       85.99      3.70 o
  -4   6   1      123.24      114.54      3.20 o
  -3   6   1       24.03       27.80      2.18 o
  -2   6   1      185.92      182.58      5.56 o
  -1   6   1        0.00       -1.04      1.04 o
   0   6   1      265.56      250.93      6.88 o
   1   6   1       14.68       13.95      1.44 o
   2   6   1       46.48       47.09      5.81 o
   3   6   1       56.82       55.05      1.80 o
   4   6   1        1.94        1.37      1.06 o
   5   6   1       28.84       27.43      1.95 o
   6   6   1        0.30        0.92      1.45 o
   7   6   1       84.65       84.95      3.97 o
   8   6   1        1.66        4.09      2.03 o
   9   6   1        2.78        3.77      2.70 o
  -4   7   1        7.57        6.10      2.85 o
  -3   7   1        0.59        4.06      2.08 o
  -2   7   1        8.84        6.19      2.29 o
  -1   7   1       21.20       22.65      4.02 o
   0   7   1        0.14        6.19      3.33 o
   1   7   1        9.72        5.52      2.60 o
   2   7   1        0.60        1.74      1.53 o
   3   7   1        0.00        1.82      2.14 o
   4   7   1        1.12        3.75      2.35 o
 -16   0   2        0.99       -1.56      3.90 o
 -15   0   2        0.00       -1.14      3.26 o
 -14   0   2      180.29      195.54     10.50 o
 -13   0   2       31.57       36.93      4.20 o
 -12   0   2       12.14       13.76      2.33 o
 -11   0   2      172.19      163.84      7.87 o
 -10   0   2       16.26       17.94      2.14 o
  -9   0   2      698.90      694.23     11.24 o
  -8   0   2      965.34      938.71     13.14 o
  -7   0   2      291.68      312.46      5.49 o
  -6   0   2     1663.97     1852.30     21.33 o
  -5   0   2     5869.27     5939.11     60.68 o
  -4   0   2        0.89        1.89      0.64 o
  -3   0   2     2883.19     2864.66     29.44 o
  -2   0   2       45.33       49.49      0.97 o
   1   0   2        3.54       -0.73      0.73 o
   2   0   2    10075.56     9465.29     91.13 o
   3   0   2     2968.91     2581.09     23.88 o
   4   0   2     5864.03     6040.19     58.09 o
   5   0   2      269.39      250.64      3.47 o
   6   0   2      413.86      441.67      5.89 o
   7   0   2     2260.75     2308.75     26.61 o
   8   0   2       27.46       42.59      2.25 o
   9   0   2      140.91      129.99      3.79 o
  10   0   2     1095.06     1043.06     16.39 o
  11   0   2      286.38      257.25      6.62 o
  12   0   2      562.51      543.69     10.75 o
  13   0   2       24.96       21.45      3.19 o
  14   0   2       38.25       54.38      7.29 o
  15   0   2        0.17       -1.55      2.94 o
 -15   1   2       30.56       48.44      4.46 o
 -14   1   2       23.45       20.73      2.82 o
 -13   1   2       86.68       87.29      3.65 o
 -12   1   2      741.85      731.51      9.85 o
 -11   1   2      741.43      686.84      9.07 o
 -10   1   2       69.81       68.18      2.45 o
  -9   1   2      209.71      208.96      3.50 o
  -8   1   2      164.88      165.87      2.93 o
  -7   1   2     2046.87     2230.44     23.45 o
  -6   1   2      658.19      674.89      6.70 o
  -5   1   2     1655.62     1693.74     13.34 o
  -4   1   2     4468.82     4247.88     30.83 o
  -3   1   2     4016.87     3744.10     27.12 o
  -2   1   2     1981.86     1858.98     12.83 o
  -1   1   2     2061.89     2165.30     14.77 o
   0   1   2     1847.08     1864.85     12.38 o
   1   1   2     8058.21     7416.86     55.05 o
   2   1   2        0.04        1.26      0.41 o
   3   1   2      898.24      890.11      8.13 o
   4   1   2      394.48      430.13      3.78 o
   5   1   2     1458.70     1531.20     13.05 o
   6   1   2      139.38      180.12      2.53 o
   7   1   2       27.89       37.66      1.38 o
   8   1   2       41.82       44.81      1.64 o
   9   1   2        3.65        3.80      1.01 o
  10   1   2      794.28      748.05      8.60 o
  11   1   2      731.40      708.11      8.88 o
  12   1   2       37.04       44.27      2.45 o
  13   1   2       32.41       37.52      2.62 o
  14   1   2        4.00        1.17      2.00 o
  15   1   2        0.92        1.86      2.41 o
 -15   2   2       15.66       20.17      3.13 o
 -14   2   2       32.76       35.28      3.12 o
 -13   2   2      131.44      110.46      4.78 o
 -12   2   2      159.08      132.44      4.74 o
 -11   2   2     1423.54     1402.98     18.27 o
 -10   2   2      109.93      110.89      3.31 o
  -9   2   2        0.16       -0.96      0.99 o
  -8   2   2       64.83       58.27      1.96 o
  -7   2   2        0.01       -0.75      0.75 o
  -6   2   2      321.76      341.95      4.62 o
  -5   2   2      633.31      662.17      6.22 o
  -4   2   2      980.76     1074.51      9.45 o
  -3   2   2     2299.66     2278.29     16.33 o
  -2   2   2       58.22       57.55      0.99 o
  -1   2   2      539.12      565.47      4.37 o
   0   2   2      336.66      335.88      3.38 o
   1   2   2       11.14        8.06      0.65 o
   2   2   2       11.69       17.84      1.12 o
   3   2   2     1075.61     1105.47     11.32 o
   4   2   2       11.96        6.82      0.71 o
   5   2   2     1863.76     1804.42     16.61 o
   6   2   2      197.02      188.41      3.31 o
   7   2   2      311.89      296.47      3.99 o
   8   2   2      278.20      279.11      4.28 o
   9   2   2     1326.62     1306.15     13.89 o
  10   2   2        0.10        1.17      1.41 o
  11   2   2      281.72      244.73      5.54 o
  12   2   2        2.58       -1.65      1.75 o
  13   2   2        5.33        1.26      1.94 o
  14   2   2       72.71       73.44      3.93 o
  15   2   2       35.21       39.10      4.65 o
 -14   3   2       16.04       16.82      2.84 o
 -13   3   2        0.27       -0.70      2.11 o
 -12   3   2        6.20        0.33      2.53 o
 -11   3   2       10.77        4.11      2.03 o
 -10   3   2        3.71        0.45      1.61 o
  -9   3   2       94.77      101.72      4.97 o
  -8   3   2      327.10      320.50      4.70 o
  -7   3   2        1.31        1.63      0.91 o
  -6   3   2      909.00      843.05      9.67 o
  -5   3   2      426.55      478.34      5.65 o
  -4   3   2      118.40       89.41      1.77 o
  -3   3   2       27.21       26.39      1.20 o
  -2   3   2      271.69      309.35      3.58 o
  -1   3   2        1.85        2.97      0.83 o
   0   3   2      556.02      540.24      6.22 o
   1   3   2        7.97        7.30      0.75 o
   2   3   2      135.51      126.19      1.97 o
   3   3   2     1851.37     1880.42     17.17 o
   4   3   2       73.27       62.20      1.76 o
   5   3   2      171.90      158.26      2.52 o
   6   3   2        0.45       -0.19      0.73 o
   7   3   2       22.37       23.55      1.36 o
   8   3   2      372.46      364.39      5.23 o
   9   3   2        7.07        6.57      1.79 o
  10   3   2      317.64      317.02      6.90 o
  11   3   2       26.92       22.74      2.51 o
  12   3   2        0.17       -0.12      1.94 o
  13   3   2        2.90        4.18      2.39 o
  14   3   2       20.00       23.91      3.51 o
 -13   4   2        0.07        3.07      2.42 o
 -12   4   2       12.18       14.01      2.59 o
 -11   4   2      392.77      401.77      8.58 o
 -10   4   2       80.61       78.58      4.06 o
  -9   4   2        7.93        7.23      2.04 o
  -8   4   2      355.78      359.10      6.53 o
  -7   4   2      569.31      558.37      7.97 o
  -6   4   2       72.84       69.07      2.22 o
  -5   4   2        0.45        0.90      0.79 o
  -4   4   2      152.23      153.00      2.56 o
  -3   4   2        3.23        3.19      0.75 o
  -2   4   2      214.01      204.07      3.16 o
  -1   4   2      341.96      342.32      6.24 o
   0   4   2       41.33       35.06      1.17 o
   1   4   2      172.20      184.42      2.79 o
   2   4   2       20.71       21.22      1.17 o
   3   4   2        1.20        2.37      1.62 o
   4   4   2       15.81       17.25      1.14 o
   5   4   2       41.68       37.99      1.92 o
   6   4   2      370.48      371.93      5.87 o
   7   4   2      175.34      175.10      4.19 o
   8   4   2       11.67        8.91      2.31 o
   9   4   2        3.91        2.10      1.95 o
  10   4   2       40.07       33.97      3.05 o
  11   4   2        1.70       -0.84      2.17 o
  12   4   2        0.52        1.28      2.26 o
  13   4   2       12.99        8.68      2.78 o
 -11   5   2        8.43        4.92      2.33 o
 -10   5   2       16.32       14.29      2.47 o
  -9   5   2        3.52        8.25      2.11 o
  -8   5   2        3.39        2.53      1.84 o
  -7   5   2        0.66       -0.91      1.41 o
  -6   5   2       26.76       20.85      1.85 o
  -5   5   2        0.02        2.03      1.49 o
  -4   5   2      262.88      281.27      4.55 o
  -3   5   2        7.68        8.56      1.28 o
  -2   5   2       95.54      104.30      3.25 o
  -1   5   2       93.40       89.84      2.96 o
   0   5   2      102.83      100.19      2.21 o
   1   5   2       70.54       76.72      3.67 o
   2   5   2        1.75        1.64      0.68 o
   3   5   2        8.78        9.19      1.19 o
   4   5   2       85.38       96.70      3.94 o
   5   5   2       12.09       14.55      1.63 o
   6   5   2        1.46        5.15      1.52 o
   7   5   2        0.34        4.08      1.87 o
   8   5   2        0.34        0.20      1.86 o
   9   5   2        4.15       -0.23      2.37 o
  10   5   2        0.22       -1.13      2.08 o
  11   5   2       17.47       15.22      2.93 o
  -9   6   2        7.93        9.69      2.32 o
  -8   6   2        0.28        2.39      2.12 o
  -7   6   2       14.16       14.28      2.14 o
  -6   6   2      147.03      167.17      4.56 o
  -5   6   2       37.45       39.78      2.22 o
  -4   6   2       95.89       95.22      4.25 o
  -3   6   2      429.64      432.39      7.90 o
  -2   6   2      115.61      110.85      6.53 o
  -1   6   2       16.69       15.78      1.70 o
   0   6   2       81.77       86.79      3.83 o
   1   6   2        0.02       -0.72      0.91 o
   2   6   2        0.01       -0.48      0.89 o
   3   6   2        4.80        5.01      1.03 o
   4   6   2       39.13       36.21      1.96 o
   5   6   2        3.80        5.89      1.55 o
   6   6   2       14.24       21.08      2.14 o
   7   6   2       22.01       23.49      2.44 o
   8   6   2       20.93       26.08      2.81 o
  -4   7   2        0.14        2.48      2.35 o
  -3   7   2        0.54        3.87      2.13 o
  -2   7   2       42.77       48.36      2.66 o
  -1   7   2        0.00       -0.47      1.08 o
   0   7   2      119.38      134.09      6.69 o
   1   7   2        0.65        2.83      2.57 o
   2   7   2       11.05        9.83      2.64 o
   3   7   2        6.59        7.60      2.18 o
   4   7   2       29.96       36.62      3.45 o
 -15   1   3        6.20        5.27      2.56 o
 -14   1   3       18.50       15.91      2.74 o
 -13   1   3        6.06        8.18      1.92 o
 -12   1   3      130.25      156.75      4.96 o
 -11   1   3      257.98      246.93      5.07 o
 -10   1   3      124.32      129.40      3.28 o
  -9   1   3      303.49      282.15      4.37 o
  -8   1   3        6.87        4.99      1.00 o
  -7   1   3     2711.78     2891.70     28.54 o
  -6   1   3       50.36       55.17      1.53 o
  -5   1   3      506.03      515.33      4.67 o
  -4   1   3       82.42       74.37      1.40 o
  -3   1   3       11.18       18.72      0.61 o
  -2   1   3     9025.33     8561.56     56.50 o
  -1   1   3      629.88      610.03      4.65 o
   0   1   3      264.88      288.83      5.76 o
   1   1   3      957.25      843.66      6.25 o
   2   1   3      489.30      486.56      3.85 o
   3   1   3       41.54       55.75      1.02 o
   4   1   3      440.57      474.96      4.29 o
   5   1   3     2036.07     2092.47     18.20 o
   6   1   3      444.77      482.06      4.96 o
   7   1   3      552.65      564.21      5.79 o
   8   1   3        1.21        1.64      0.85 o
   9   1   3      626.64      609.38      7.96 o
  10   1   3      486.41      461.86      6.19 o
  11   1   3      179.73      174.36      3.83 o
  12   1   3      492.95      497.82      7.55 o
  13   1   3        4.67        3.41      1.79 o
  14   1   3       67.56       69.79      3.84 o
  15   1   3        2.38        2.73      3.01 o
 -15   2   3       16.89       19.79      2.98 o
 -14   2   3       23.87       23.58      2.98 o
 -13   2   3       40.23       51.07      3.49 o
 -12   2   3       57.04       47.33      3.24 o
 -11   2   3      983.22      990.41     13.85 o
 -10   2   3      565.28      567.41      9.72 o
  -9   2   3       88.96       95.77      2.64 o
  -8   2   3        2.68        3.08      0.97 o
  -7   2   3       40.05       40.44      1.57 o
  -6   2   3      111.50      102.35      2.64 o
  -5   2   3      190.10      204.28      3.13 o
  -4   2   3       47.67       58.41      1.21 o
  -3   2   3        0.73        0.89      0.41 o
  -2   2   3       24.90       17.13      0.59 o
  -1   2   3     1123.38     1153.99      9.16 o
   0   2   3        0.07        1.48      0.31 o
   1   2   3       67.84       66.70      0.92 o
   2   2   3       73.66       71.21      1.22 o
   3   2   3       14.81       13.62      0.97 o
   4   2   3       72.22       86.42      1.70 o
   5   2   3      813.33      839.86      8.36 o
   6   2   3     1758.10     1843.76     18.00 o
   7   2   3      218.40      232.31      3.46 o
   8   2   3       89.31       98.51      2.50 o
   9   2   3      253.29      245.75      4.20 o
  10   2   3      300.43      278.59      5.27 o
  11   2   3      209.13      190.78      4.94 o
  12   2   3        9.26        4.68      1.78 o
  13   2   3       13.64       13.02      2.25 o
  14   2   3       14.32       26.18      2.86 o
 -14   3   3       11.69       12.68      2.66 o
 -13   3   3        5.81        5.25      2.58 o
 -12   3   3        1.74       -0.83      1.95 o
 -11   3   3       23.78       23.22      2.55 o
 -10   3   3        5.71        4.05      1.77 o
  -9   3   3      272.17      264.36      5.42 o
  -8   3   3       17.24       18.35      1.42 o
  -7   3   3      984.21      985.11     10.62 o
  -6   3   3       15.61       13.20      1.19 o
  -5   3   3        6.71        9.65      0.96 o
  -4   3   3      101.85       94.82      1.81 o
  -3   3   3       43.17       37.47      1.10 o
  -2   3   3       30.24       27.22      0.87 o
  -1   3   3       21.63       33.75      1.63 o
   0   3   3       38.16       43.93      1.20 o
   1   3   3        4.48        9.04      0.62 o
   2   3   3        4.73        3.26      0.68 o
   3   3   3       18.64       22.69      1.24 o
   4   3   3        0.00        0.45      0.72 o
   5   3   3        7.80        7.03      0.86 o
   6   3   3       26.31       24.33      1.23 o
   7   3   3       76.93       74.21      2.06 o
   8   3   3       77.39       71.11      2.28 o
   9   3   3        3.83        3.43      1.76 o
  10   3   3      285.32      290.90      7.61 o
  11   3   3       12.26        5.22      2.05 o
  12   3   3       21.43       16.46      2.58 o
  13   3   3       38.71       38.66      3.32 o
  14   3   3       78.75      101.52      5.76 o
 -13   4   3       12.33       19.61      2.93 o
 -12   4   3        2.44        5.77      2.35 o
 -11   4   3       57.06       66.71      3.84 o
 -10   4   3       50.24       50.26      3.33 o
  -9   4   3       31.46       32.33      2.67 o
  -8   4   3      206.16      192.85      4.63 o
  -7   4   3        0.45        3.92      1.30 o
  -6   4   3       23.66       21.89      1.67 o
  -5   4   3        3.61        2.01      0.87 o
  -4   4   3        0.31        1.52      1.13 o
  -3   4   3      147.92      154.59      2.60 o
  -2   4   3      119.05      126.39      2.66 o
  -1   4   3       47.44       48.41      2.37 o
   0   4   3      138.13      130.04      2.21 o
   1   4   3        0.00        0.24      0.70 o
   2   4   3       17.62       21.46      1.28 o
   3   4   3        3.92        1.15      0.73 o
   4   4   3       76.88       84.20      2.57 o
   5   4   3       90.13       95.18      2.61 o
   6   4   3       62.09       60.14      2.47 o
   7   4   3        6.15        3.75      1.64 o
   8   4   3       12.58       15.42      2.25 o
   9   4   3        7.00        7.75      2.28 o
  10   4   3       22.86       16.46      2.52 o
  11   4   3       18.52       23.93      2.92 o
  12   4   3        0.36        2.22      2.25 o
 -11   5   3       11.34       11.43      2.48 o
 -10   5   3        2.17        4.39      2.16 o
  -9   5   3       19.41       19.17      3.44 o
  -8   5   3       53.30       47.18      3.35 o
  -7   5   3       15.10       14.99      1.86 o
  -6   5   3       27.31       30.00      2.05 o
  -5   5   3       19.85       25.47      1.71 o
  -4   5   3       46.95       45.47      1.87 o
  -3   5   3        1.22        1.71      0.76 o
  -2   5   3       25.85       28.95      2.21 o
  -1   5   3      189.97      171.47      4.01 o
   0   5   3      168.98      174.96      3.38 o
   1   5   3       36.27       36.83      1.53 o
   2   5   3      225.03      219.23      3.45 o
   3   5   3       88.64       90.00      2.40 o
   4   5   3      339.79      341.22      5.44 o
   5   5   3      114.37      118.12      3.23 o
   6   5   3       94.43       91.17      3.87 o
   7   5   3      376.22      379.79      7.74 o
   8   5   3       50.50       42.49      3.06 o
   9   5   3        3.88        1.85      2.03 o
  10   5   3        1.29       -1.07      2.12 o
  11   5   3        6.25        4.07      2.59 o
  -9   6   3       15.82       10.81      2.39 o
  -8   6   3       46.37       50.69      3.35 o
  -7   6   3       10.35       10.35      2.04 o
  -6   6   3       39.73       44.01      2.85 o
  -5   6   3       77.43       76.77      4.16 o
  -4   6   3       35.33       41.36      4.47 o
  -3   6   3       13.60       20.51      2.09 o
  -2   6   3       62.66       60.26      3.34 o
  -1   6   3      180.36      188.35      4.67 o
   0   6   3      324.58      332.23      6.08 o
   1   6   3       56.39       60.15      1.89 o
   2   6   3       38.60       37.47      1.74 o
   3   6   3        0.39       -0.47      1.23 o
   4   6   3       27.43       26.10      2.29 o
   5   6   3        0.57        0.33      1.72 o
   6   6   3        0.00        0.31      1.79 o
   7   6   3       10.43       12.54      2.25 o
   8   6   3        3.94        4.51      2.40 o
  -4   7   3        4.49        0.68      3.06 o
  -3   7   3        9.24       10.37      2.41 o
  -2   7   3        1.20        2.90      1.50 o
  -1   7   3       18.60       23.50      1.80 o
   0   7   3        1.49        1.60      1.39 o
   1   7   3       16.21       25.71      4.62 o
   2   7   3        0.03        0.55      1.98 o
   3   7   3        4.89        2.22      2.16 o
   4   7   3        1.73        2.78      1.43 o
 -16   0   4        8.14        4.80      5.21 o
 -15   0   4       17.72       18.20      4.09 o
 -14   0   4      176.93      186.49      7.05 o
 -13   0   4        3.18        2.14      2.49 o
 -12   0   4        1.65        1.45      1.94 o
 -11   0   4      262.59      232.29      7.81 o
 -10   0   4      118.63      126.16      4.44 o
  -9   0   4        5.79        4.07      1.45 o
  -8   0   4      729.85      719.93     11.58 o
  -7   0   4      954.38      986.16     13.36 o
  -6   0   4      180.53      192.09      3.45 o
  -5   0   4        0.11        0.78      0.66 o
  -4   0   4     1253.93     1282.43     13.37 o
  -3   0   4     1531.37     1614.15     16.10 o
  -2   0   4    24344.09    22923.63    233.20 o
  -1   0   4     1963.02     2087.07     21.59 o
   0   0   4     1750.36     1666.62     14.70 o
   1   0   4     3577.51     3529.62     32.17 o
   2   0   4     7093.79     6586.92     63.01 o
   3   0   4       45.52       54.22      1.39 o
   4   0   4      513.28      572.34      6.46 o
   5   0   4      315.30      314.17      4.79 o
   6   0   4      694.74      704.32      8.61 o
   7   0   4      470.41      503.31      7.84 o
   8   0   4      717.35      682.31     11.62 o
   9   0   4      481.89      466.08      9.03 o
  10   0   4      601.78      582.26     10.60 o
  11   0   4     2712.70     2800.16     39.31 o
  12   0   4       54.10       58.88      3.71 o
  13   0   4        0.83       -0.03      2.21 o
  14   0   4        9.85       20.95      3.88 o
  15   0   4       36.38       47.38      5.33 o
 -15   1   4       15.11       19.54      3.02 o
 -14   1   4        0.00       -1.06      2.22 o
 -13   1   4      215.77      202.37      5.14 o
 -12   1   4      722.47      681.70     10.62 o
 -11   1   4       81.75       84.96      3.26 o
 -10   1   4      131.39      139.47      3.40 o
  -9   1   4      251.25      242.03      4.01 o
  -8   1   4     1102.85     1080.34     11.50 o
  -7   1   4       51.36       54.93      2.27 o
  -6   1   4      722.67      732.84      7.54 o
  -5   1   4     1015.13      981.44      8.38 o
  -4   1   4       67.03       84.12      1.28 o
  -3   1   4     1751.29     1811.11     12.70 o
  -2   1   4       76.10       64.29      0.91 o
  -1   1   4     5313.48     5135.82     36.93 o
   0   1   4     6469.25     6215.87     42.05 o
   1   1   4      156.12      151.25      1.65 o
   2   1   4     3400.43     3329.17     25.03 o
   3   1   4      128.42       94.97      1.28 o
   4   1   4      574.63      603.90      4.88 o
   5   1   4      225.65      231.79      2.97 o
   6   1   4       20.42       18.87      0.97 o
   7   1   4       18.10       12.08      0.92 o
   8   1   4        1.12        1.33      0.87 o
   9   1   4      106.40      106.46      2.63 o
  10   1   4     1853.77     1796.74     18.54 o
  11   1   4       17.30       13.45      1.65 o
  12   1   4        0.32        2.13      1.46 o
  13   1   4        1.41        3.35      1.76 o
  14   1   4        7.02       10.65      2.24 o
  15   1   4        0.09       -0.11      2.12 o
 -15   2   4        3.98        3.26      2.41 o
 -14   2   4       26.59       23.96      2.99 o
 -13   2   4       24.73       22.43      2.75 o
 -12   2   4      172.41      163.63      5.32 o
 -11   2   4       30.42       42.78      2.67 o
 -10   2   4      462.34      430.53      6.81 o
  -9   2   4       30.01       35.54      1.78 o
  -8   2   4       79.82       82.08      2.24 o
  -7   2   4       25.93       18.42      1.22 o
  -6   2   4      521.82      576.41      6.56 o
  -5   2   4        0.12        0.48      0.51 o
  -4   2   4       42.95       38.31      1.05 o
  -3   2   4       37.76       24.93      0.85 o
  -2   2   4        0.93       -0.05      0.38 o
  -1   2   4     5327.85     5343.75     37.39 o
   0   2   4       78.36       88.87      1.03 o
   1   2   4      489.06      515.18      4.16 o
   2   2   4        5.12        5.98      0.54 o
   3   2   4     3257.56     3212.09     27.20 o
   4   2   4      583.11      633.85      6.77 o
   5   2   4      203.04      257.10      3.45 o
   6   2   4      838.61      862.15      9.18 o
   7   2   4      353.60      377.68      4.56 o
   8   2   4       21.34       21.22      1.32 o
   9   2   4       58.86       65.09      2.16 o
  10   2   4       36.25       32.38      2.07 o
  11   2   4       12.93       12.07      1.80 o
  12   2   4       10.73        8.07      2.02 o
  13   2   4        0.06        1.13      1.92 o
  14   2   4        7.99        5.76      2.60 o
 -14   3   4       54.13       58.66      3.98 o
 -13   3   4       34.28       33.33      3.16 o
 -12   3   4        1.98       -1.95      1.95 o
 -11   3   4       45.40       40.67      2.97 o
 -10   3   4       15.76       15.09      2.06 o
  -9   3   4        5.92        2.83      1.36 o
  -8   3   4       23.17       26.75      1.61 o
  -7   3   4      394.40      396.41      5.38 o
  -6   3   4       12.03       15.26      1.24 o
  -5   3   4       23.15       20.75      1.16 o
  -4   3   4      486.41      456.34      5.10 o
  -3   3   4      293.90      307.47      3.64 o
  -2   3   4      853.10      899.79      8.16 o
  -1   3   4       81.87       75.34      1.62 o
   0   3   4     3532.37     3677.69     35.38 o
   1   3   4      157.34      120.39      2.10 o
   2   3   4      267.93      253.11      2.99 o
   3   3   4      762.28      780.50      7.82 o
   4   3   4       57.13       57.04      1.66 o
   5   3   4      391.70      399.31      4.73 o
   6   3   4        4.56        2.88      0.79 o
   7   3   4      167.20      165.68      3.43 o
   8   3   4       31.90       32.55      1.93 o
   9   3   4       59.75       56.00      3.59 o
  10   3   4     1323.61     1274.90     18.35 o
  11   3   4      130.61      128.79      5.78 o
  12   3   4       21.08       10.91      2.38 o
  13   3   4        6.65        4.75      2.57 o
 -13   4   4       45.94       58.46      4.10 o
 -12   4   4       39.24       37.57      3.42 o
 -11   4   4       73.61       79.54      4.26 o
 -10   4   4        2.13        2.65      2.03 o
  -9   4   4      140.11      147.70      4.76 o
  -8   4   4       94.54       96.10      3.43 o
  -7   4   4      122.49      112.37      3.19 o
  -6   4   4       56.45       58.61      2.16 o
  -5   4   4       67.27       60.95      2.18 o
  -4   4   4      332.06      337.42      4.38 o
  -3   4   4       50.72       42.96      1.48 o
  -2   4   4       21.09       23.51      1.14 o
  -1   4   4       13.66       13.60      0.83 o
   0   4   4      190.35      185.88      2.90 o
   1   4   4      299.10      295.77      4.21 o
   2   4   4       10.70        7.74      1.00 o
   3   4   4       23.88       27.92      1.29 o
   4   4   4      650.12      649.12      7.68 o
   5   4   4      857.18      847.34      9.95 o
   6   4   4       94.04       96.03      3.02 o
   7   4   4       21.66       18.39      1.94 o
   8   4   4        6.55        5.12      1.92 o
   9   4   4      183.74      171.37      5.26 o
  10   4   4        8.89       11.13      2.40 o
  11   4   4        6.28        3.58      2.35 o
  12   4   4       11.32        7.16      2.57 o
 -11   5   4        1.87       -0.42      2.18 o
 -10   5   4        2.64        1.12      2.07 o
  -9   5   4       70.20       83.31      4.10 o
  -8   5   4        2.45       -1.76      1.78 o
  -7   5   4      141.77      148.94      4.07 o
  -6   5   4       61.97       70.01      2.76 o
  -5   5   4       37.54       36.53      1.86 o
  -4   5   4        6.61        7.87      1.13 o
  -3   5   4        0.12       -0.61      0.73 o
  -2   5   4       28.10       29.58      1.27 o
  -1   5   4      104.52      102.14      3.19 o
   0   5   4      102.85      103.58      2.63 o
   1   5   4        0.09       -0.67      0.67 o
   2   5   4      309.13      307.95      4.56 o
   3   5   4      285.99      265.74      4.20 o
   4   5   4       84.92       86.77      2.87 o
   5   5   4      197.69      190.28      4.53 o
   6   5   4      116.82      127.16      4.07 o
   7   5   4      109.44      113.26      5.20 o
   8   5   4        3.49        0.36      1.94 o
   9   5   4       24.85       27.04      2.90 o
  10   5   4       46.35       57.35      4.16 o
  11   5   4        0.30        2.65      2.56 o
  -9   6   4        4.33        4.38      2.74 o
  -8   6   4       32.14       37.99      3.04 o
  -7   6   4       31.87       33.76      2.70 o
  -6   6   4       24.78       28.77      2.08 o
  -5   6   4        9.69        9.82      1.53 o
  -4   6   4       67.10       67.71      2.22 o
  -3   6   4        0.00       -0.75      2.00 o
  -2   6   4        7.32        9.70      1.88 o
  -1   6   4        7.26        6.12      2.14 o
   0   6   4        6.99        6.75      1.12 o
   1   6   4       56.21       57.83      1.96 o
   2   6   4       10.98        9.09      1.42 o
   3   6   4       13.31       19.29      1.57 o
   4   6   4      104.13      113.15      3.47 o
   5   6   4        1.68        3.16      2.02 o
   6   6   4       24.71       21.95      3.18 o
   7   6   4       29.64       30.62      3.50 o
   8   6   4        6.74        9.65      2.44 o
  -4   7   4        0.27        2.40      2.61 o
  -3   7   4        5.35        4.23      2.32 o
  -2   7   4       14.24       21.28      4.43 o
  -1   7   4        1.14        1.98      2.16 o
   0   7   4       14.29       14.07      1.78 o
   1   7   4       23.51       25.69      2.96 o
   2   7   4      107.79      118.12      2.86 o
   3   7   4        1.07        2.58      1.28 o
 -15   1   5       22.97       14.46      4.38 o
 -14   1   5       26.68       28.75      4.17 o
 -13   1   5       89.93       88.40      4.74 o
 -12   1   5       16.45       25.12      2.46 o
 -11   1   5       55.57       54.23      2.68 o
 -10   1   5      375.27      373.45      5.79 o
  -9   1   5      163.76      158.75      3.25 o
  -8   1   5       14.32       21.06      1.41 o
  -7   1   5      566.64      563.44      6.64 o
  -6   1   5     1056.63     1102.43     10.72 o
  -5   1   5      686.97      718.21      6.93 o
  -4   1   5      167.06      151.15      1.80 o
  -3   1   5      765.70      799.92      5.98 o
  -2   1   5     4239.47     4151.30     31.03 o
  -1   1   5    13471.61    13190.62     94.88 o
   0   1   5    27958.39    28247.89    186.19 o
   1   1   5     1835.85     1764.14     13.11 o
   2   1   5       93.34       94.98      1.37 o
   3   1   5        0.60        1.68      0.35 o
   4   1   5     1619.23     1622.92     12.76 o
   5   1   5     1790.43     1879.46     15.31 o
   6   1   5        0.89        2.18      0.66 o
   7   1   5      202.63      188.24      2.77 o
   8   1   5      245.34      238.77      3.56 o
   9   1   5       13.20       14.37      1.41 o
  10   1   5       19.14       24.81      1.84 o
  11   1   5       56.58       49.84      2.52 o
  12   1   5      122.20      109.28      3.76 o
  13   1   5       15.07       15.34      2.14 o
  14   1   5       59.08       55.93      3.62 o
  15   1   5        4.59       11.92      2.71 o
 -15   2   5       20.14       20.21      3.41 o
 -14   2   5       16.73       12.46      2.64 o
 -13   2   5        6.75        8.95      2.34 o
 -12   2   5       44.66       54.48      5.36 o
 -11   2   5      179.08      190.66      6.19 o
 -10   2   5        7.15       11.54      1.62 o
  -9   2   5      190.43      178.94      3.45 o
  -8   2   5       56.77       60.03      2.02 o
  -7   2   5      243.87      243.23      3.70 o
  -6   2   5      236.30      258.24      3.80 o
  -5   2   5        0.01       -0.10      0.40 o
  -4   2   5      177.91      188.97      2.39 o
  -3   2   5      329.26      312.91      3.05 o
  -2   2   5        5.75        1.01      0.37 o
  -1   2   5      821.22      853.49      7.25 o
   0   2   5      542.10      621.68      5.13 o
   1   2   5     1140.07     1170.97      8.41 o
   2   2   5      109.08      106.46      1.48 o
   3   2   5     1935.63     2106.25     19.77 o
   4   2   5      659.38      715.63      7.98 o
   5   2   5     1145.77     1222.68     11.72 o
   6   2   5       38.72       55.10      1.77 o
   7   2   5       82.95       95.43      2.02 o
   8   2   5      118.76      116.48      2.36 o
   9   2   5      109.87       96.99      3.50 o
  10   2   5        1.40       -1.27      1.27 o
  11   2   5       34.21       35.71      2.40 o
  12   2   5       21.13       18.25      2.13 o
  13   2   5       62.13       57.82      3.82 o
  14   2   5        9.43       16.74      3.25 o
 -14   3   5        0.37        0.28      2.22 o
 -13   3   5        0.44        0.33      2.10 o
 -12   3   5        0.43       -0.26      1.90 o
 -11   3   5        6.12        3.87      1.85 o
 -10   3   5       73.93       65.21      3.99 o
  -9   3   5        4.47        0.47      1.35 o
  -8   3   5       26.75       36.00      1.79 o
  -7   3   5      153.09      159.29      3.01 o
  -6   3   5      322.63      316.83      4.67 o
  -5   3   5      307.92      291.09      4.21 o
  -4   3   5      187.15      191.35      2.90 o
  -3   3   5       57.17       93.09      2.00 o
  -2   3   5      377.26      426.76      4.94 o
  -1   3   5      234.45      221.73      2.53 o
   0   3   5       41.06       41.72      1.05 o
   1   3   5      616.82      616.91      5.53 o
   2   3   5       58.53       60.42      1.33 o
   3   3   5      263.14      278.10      3.14 o
   4   3   5       86.01       88.58      2.04 o
   5   3   5        1.67        3.59      0.79 o
   6   3   5        1.04        0.58      0.79 o
   7   3   5      164.34      161.31      3.01 o
   8   3   5        1.43       -0.65      1.53 o
   9   3   5       10.68        3.02      2.11 o
  10   3   5        1.47        9.23      1.86 o
  11   3   5       13.25       10.47      2.31 o
  12   3   5       12.71        6.73      2.52 o
  13   3   5        0.00       -2.38      2.38 o
 -13   4   5        4.30        4.76      2.46 o
 -12   4   5       49.39       49.74      3.71 o
 -11   4   5       77.97       88.99      4.46 o
 -10   4   5       65.02       68.30      3.69 o
  -9   4   5       72.36       66.69      4.99 o
  -8   4   5      138.96      127.55      3.82 o
  -7   4   5       51.18       56.02      3.32 o
  -6   4   5      663.90      642.89      8.98 o
  -5   4   5        0.21        1.23      0.92 o
  -4   4   5        2.46        2.01      0.90 o
  -3   4   5       10.33       10.37      0.91 o
  -2   4   5      104.10      100.74      2.09 o
  -1   4   5      136.16      111.92      2.31 o
   0   4   5      357.10      374.45      5.09 o
   1   4   5       49.91       45.92      1.33 o
   2   4   5       32.11       29.79      1.26 o
   3   4   5      236.83      227.49      3.46 o
   4   4   5      247.89      244.94      6.19 o
   5   4   5      100.70      105.16      3.01 o
   6   4   5      240.92      249.62      4.78 o
   7   4   5      198.27      197.39      4.72 o
   8   4   5      130.46      116.67      4.29 o
   9   4   5      120.68      103.00      4.58 o
  10   4   5        3.44        0.79      2.75 o
  11   4   5        2.25        0.32      2.24 o
  12   4   5        6.47       13.01      2.92 o
 -11   5   5       53.30       59.96      4.08 o
 -10   5   5       18.11       15.76      2.59 o
  -9   5   5        8.07        7.66      2.07 o
  -8   5   5       37.34       40.92      2.89 o
  -7   5   5      113.54      109.70      3.51 o
  -6   5   5       12.44       13.62      1.63 o
  -5   5   5      117.89      111.79      3.00 o
  -4   5   5       47.32       47.11      2.37 o
  -3   5   5       83.64       81.25      2.88 o
  -2   5   5       80.07       77.62      2.08 o
  -1   5   5      110.91      103.41      2.87 o
   0   5   5        0.77        1.44      1.47 o
   1   5   5       16.18       15.00      1.08 o
   2   5   5      435.27      413.32      5.46 o
   3   5   5      241.25      242.98      4.08 o
   4   5   5      114.37      110.03      3.27 o
   5   5   5        4.24        4.04      1.60 o
   6   5   5      911.00      909.53     15.50 o
   7   5   5       75.79       75.82      3.85 o
   8   5   5        0.28       -0.52      1.83 o
   9   5   5        7.73        8.94      2.59 o
  10   5   5       15.94       20.09      3.17 o
  -9   6   5        0.24        3.72      2.24 o
  -8   6   5        5.48        5.12      2.17 o
  -7   6   5        6.01        8.47      1.99 o
  -6   6   5        0.68       -0.11      1.62 o
  -5   6   5       57.71       64.53      2.63 o
  -4   6   5       13.85       15.41      1.54 o
  -3   6   5        5.03        1.55      1.52 o
  -2   6   5        0.05        0.91      1.76 o
  -1   6   5        0.20        2.46      1.70 o
   0   6   5       49.82       45.71      1.95 o
   1   6   5        1.95        2.95      1.04 o
   2   6   5        0.02       -0.81      1.01 o
   3   6   5        0.68        1.71      1.25 o
   4   6   5      119.38      120.69      4.62 o
   5   6   5       14.54       20.51      2.54 o
   6   6   5       40.25       43.96      3.35 o
   7   6   5        8.04        2.51      2.19 o
   8   6   5        4.69        0.29      2.18 o
  -4   7   5        5.34       -0.08      2.69 o
  -3   7   5       20.90       20.33      2.91 o
  -2   7   5        0.83        0.04      2.98 o
  -1   7   5       46.78       52.95      4.47 o
   0   7   5        3.00        5.40      1.55 o
   1   7   5       33.63       37.15      3.03 o
   2   7   5       12.65       12.60      2.21 o
   3   7   5       15.03       18.83      2.71 o
 -16   0   6      107.53      130.43     12.35 o
 -15   0   6        3.32       -0.05      3.85 o
 -14   0   6      124.23      129.02      7.77 o
 -13   0   6        0.49        0.91      2.98 o
 -12   0   6        0.00       -1.74      1.92 o
 -11   0   6      344.17      323.44      8.28 o
 -10   0   6        4.19        3.22      2.30 o
  -9   0   6        6.86        5.19      1.95 o
  -8   0   6      153.38      124.23      3.85 o
  -7   0   6     1894.51     2018.30     31.28 o
  -6   0   6     1061.27     1202.45     15.71 o
  -5   0   6     1925.80     2016.14     24.87 o
  -4   0   6      965.07      946.02     10.15 o
  -3   0   6      919.66      839.93      9.53 o
  -2   0   6    18696.95    18588.84    248.21 o
  -1   0   6    12144.34    12312.77    115.22 o
   0   0   6      328.37      332.45      3.57 o
   1   0   6       35.94       34.76      1.08 o
   2   0   6     4268.19     4347.67     41.97 o
   3   0   6     1234.33     1218.25     12.52 o
   4   0   6     2673.90     2640.71     26.16 o
   5   0   6      307.04      333.40      4.77 o
   6   0   6        0.05        7.97      1.15 o
   7   0   6      246.93      235.87      4.80 o
   8   0   6      274.37      233.67      5.44 o
   9   0   6        0.66        3.34      1.66 o
  10   0   6     1239.97     1181.19     18.45 o
  11   0   6        0.17       -1.87      1.87 o
  12   0   6        3.35        4.33      2.21 o
  13   0   6       87.83       81.23      5.19 o
  14   0   6        9.81       14.84      4.26 o
 -15   1   6       39.74       48.42      3.79 o
 -14   1   6       31.41       37.43      3.36 o
 -13   1   6      260.14      244.41      5.97 o
 -12   1   6      515.19      512.31      8.75 o
 -11   1   6      219.89      209.35      5.24 o
 -10   1   6       38.13       35.05      1.98 o
  -9   1   6      147.78      164.76      3.47 o
  -8   1   6       27.57       28.74      1.60 o
  -7   1   6       55.49       76.87      2.10 o
  -6   1   6      104.98      128.82      2.72 o
  -5   1   6      194.93      209.85      2.81 o
  -4   1   6      467.28      451.38      4.31 o
  -3   1   6      515.50      556.48      4.62 o
  -2   1   6       80.16       82.03      1.91 o
  -1   1   6    54386.45    52099.25    385.48 o
   0   1   6     4071.32     4139.88     28.28 o
   1   1   6     2400.91     2392.62     18.23 o
   2   1   6        0.76        1.88      0.30 o
   3   1   6       56.66       53.35      1.05 o
   4   1   6     1814.85     1966.94     17.91 o
   5   1   6       18.27       16.25      0.94 o
   6   1   6      687.09      740.65      7.43 o
   7   1   6      124.86      136.07      2.51 o
   8   1   6       85.88       88.24      2.23 o
   9   1   6      177.90      172.80      3.38 o
  10   1   6       35.69       33.61      1.97 o
  11   1   6        1.02       -0.61      1.38 o
  12   1   6        2.99        3.19      1.59 o
  13   1   6       14.08       10.94      2.23 o
  14   1   6       14.74       18.64      2.47 o
 -15   2   6       24.50       19.63      3.45 o
 -14   2   6        0.24        1.29      2.24 o
 -13   2   6       16.61        8.52      2.44 o
 -12   2   6      202.29      215.04      5.95 o
 -11   2   6        1.90        0.37      1.65 o
 -10   2   6        1.44       -1.53      1.53 o
  -9   2   6      192.18      187.25      3.56 o
  -8   2   6        1.76        0.61      0.91 o
  -7   2   6        2.61        2.64      0.82 o
  -6   2   6      280.73      231.37      4.24 o
  -5   2   6      493.91      582.56      7.37 o
  -4   2   6      221.60      216.25      2.92 o
  -3   2   6     2546.20     2530.30     19.38 o
  -2   2   6     4334.51     4397.49     32.98 o
  -1   2   6      119.52      119.30      1.54 o
   0   2   6      261.26      265.39      2.57 o
   1   2   6      458.46      442.90      3.94 o
   2   2   6     1970.25     2069.72     17.15 o
   3   2   6       50.19       45.84      1.21 o
   4   2   6      228.20      235.45      3.55 o
   5   2   6       45.18       55.82      2.04 o
   6   2   6      139.16      147.93      2.42 o
   7   2   6      138.04      128.49      2.33 o
   8   2   6      295.61      276.79      3.76 o
   9   2   6        0.22        0.22      1.07 o
  10   2   6        2.26        2.72      1.48 o
  11   2   6       39.65       35.72      2.46 o
  12   2   6        5.70        2.03      1.73 o
  13   2   6       11.40       14.13      2.51 o
  14   2   6       51.95       59.13      5.35 o
 -14   3   6       56.13       56.89      4.10 o
 -13   3   6       30.15       26.13      2.97 o
 -12   3   6       20.45       23.76      2.58 o
 -11   3   6       18.08       18.49      2.38 o
 -10   3   6        0.38       -1.08      1.60 o
  -9   3   6        0.48        0.72      1.46 o
  -8   3   6      210.60      198.38      3.66 o
  -7   3   6      611.37      607.98      7.24 o
  -6   3   6      411.69      415.28      5.69 o
  -5   3   6      136.15      148.09      2.85 o
  -4   3   6        3.52        5.54      0.85 o
  -3   3   6       35.49       46.20      1.28 o
  -2   3   6      106.17      106.58      2.10 o
  -1   3   6      626.11      594.85      5.58 o
   0   3   6        2.77        7.71      0.74 o
   1   3   6        0.31        1.08      0.47 o
   2   3   6      346.50      381.78      3.94 o
   3   3   6       18.51       23.74      1.15 o
   4   3   6       68.33       64.29      1.45 o
   5   3   6      131.48      136.19      3.40 o
   6   3   6        1.89        3.30      0.76 o
   7   3   6      705.29      719.83      7.99 o
   8   3   6       61.08       57.52      3.10 o
   9   3   6       15.76       22.74      2.69 o
  10   3   6      264.37      256.88      6.26 o
  11   3   6       11.64       11.32      2.66 o
  12   3   6        0.10        2.12      2.52 o
  13   3   6        4.41        7.72      2.82 o
 -13   4   6        0.91       -2.06      2.29 o
 -12   4   6        7.30        4.50      2.32 o
 -11   4   6       72.17       68.55      3.97 o
 -10   4   6       89.65       88.40      4.17 o
  -9   4   6      309.71      281.00      6.48 o
  -8   4   6        0.50        0.12      1.33 o
  -7   4   6       34.79       32.12      2.16 o
  -6   4   6        1.87        0.60      1.07 o
  -5   4   6       56.41       47.91      2.05 o
  -4   4   6      782.62      762.37      8.83 o
  -3   4   6      146.19      140.39      2.50 o
  -2   4   6        1.72        0.13      0.72 o
  -1   4   6       17.11       20.71      1.20 o
   0   4   6      188.40      201.56      3.26 o
   1   4   6        0.03       -0.40      0.73 o
   2   4   6        4.93        6.98      0.85 o
   3   4   6     1312.44     1321.92     12.49 o
   4   4   6      658.55      615.97      6.81 o
   5   4   6      124.88      114.67      3.38 o
   6   4   6      146.19      162.98      4.26 o
   7   4   6       58.78       63.03      3.89 o
   8   4   6        0.73        0.58      1.76 o
   9   4   6       34.99       36.87      3.02 o
  10   4   6        0.40        0.24      2.07 o
  11   4   6        4.24        6.77      2.68 o
  12   4   6        2.91        4.23      2.81 o
 -11   5   6        2.16        9.55      3.27 o
 -10   5   6       21.16       22.62      4.18 o
  -9   5   6       34.26       48.67      3.28 o
  -8   5   6       11.15        7.14      2.21 o
  -7   5   6       61.27       61.55      2.84 o
  -6   5   6      140.62      144.18      3.80 o
  -5   5   6        0.57        0.57      1.38 o
  -4   5   6       29.14       31.00      1.73 o
  -3   5   6      171.34      154.76      3.22 o
  -2   5   6      106.40       92.76      2.45 o
  -1   5   6       38.83       47.90      2.35 o
   0   5   6      147.71      143.23      2.82 o
   1   5   6        0.31       -0.95      0.95 o
   2   5   6       58.20       59.88      2.27 o
   3   5   6      145.66      140.75      2.90 o
   4   5   6        6.89        6.59      1.40 o
   5   5   6        4.32        5.22      1.66 o
   6   5   6       10.25       15.16      2.19 o
   7   5   6       61.84       57.84      3.75 o
   8   5   6        8.31       10.90      2.58 o
   9   5   6        1.35        1.90      2.31 o
  10   5   6       16.25       20.75      4.32 o
  -9   6   6        0.13        0.12      2.18 o
  -8   6   6       36.63       45.26      3.59 o
  -7   6   6       39.33       37.03      3.71 o
  -6   6   6       69.77       72.10      3.07 o
  -5   6   6      389.97      396.66      6.69 o
  -4   6   6      152.59      132.15      3.34 o
  -3   6   6        4.02        0.84      1.01 o
  -2   6   6        0.12        0.42      0.76 o
  -1   6   6        0.39       -1.04      1.04 o
   0   6   6       86.74       90.42      2.56 o
   1   6   6        1.34        1.37      1.10 o
   2   6   6       10.14       12.49      1.49 o
   3   6   6        0.35       -0.08      1.38 o
   4   6   6       36.56       41.88      5.34 o
   5   6   6        4.95        3.52      2.12 o
   6   6   6        9.77       10.82      2.38 o
   7   6   6       16.30       16.50      2.77 o
  -3   7   6        0.41        2.70      5.16 o
  -2   7   6       15.32       17.50      3.52 o
  -1   7   6       31.04       33.37      3.25 o
   0   7   6       53.48       50.58      9.27 o
   1   7   6       53.78       58.78      4.37 o
   2   7   6       16.62       21.42      3.01 o
 -15   1   7        6.29        9.97      2.84 o
 -14   1   7        3.84        2.23      2.50 o
 -13   1   7       63.65       55.55      3.29 o
 -12   1   7       67.58       75.54      3.50 o
 -11   1   7       38.27       37.71      2.37 o
 -10   1   7        5.40        5.56      1.37 o
  -9   1   7       68.06       77.07      2.86 o
  -8   1   7       90.31       93.01      2.43 o
  -7   1   7        0.03        0.09      0.78 o
  -6   1   7        1.58        2.29      0.69 o
  -5   1   7      808.70      771.97      8.10 o
  -4   1   7        1.30        0.19      0.37 o
  -3   1   7       52.66       56.31      1.08 o
  -2   1   7     3261.74     3299.47     24.98 o
  -1   1   7     2425.08     2458.68     17.63 o
   0   1   7     1419.14     1342.71     13.54 o
   1   1   7      430.24      320.95      2.97 o
   2   1   7     1390.62     1317.56      9.56 o
   3   1   7       24.40       28.37      0.90 o
   4   1   7     3762.24     3860.26     34.16 o
   5   1   7       66.06       76.52      1.74 o
   6   1   7      341.32      319.49      4.01 o
   7   1   7        1.54        1.67      0.84 o
   8   1   7      285.13      268.61      3.91 o
   9   1   7       56.71       63.11      2.28 o
  10   1   7      426.38      409.21      6.01 o
  11   1   7       68.34       66.91      2.85 o
  12   1   7       78.66       77.06      3.60 o
  13   1   7       15.60       23.34      2.45 o
  14   1   7       16.09       20.13      3.01 o
 -15   2   7        5.71        6.37      2.89 o
 -14   2   7        0.46        0.31      2.14 o
 -13   2   7       21.45       16.43      2.62 o
 -12   2   7      374.51      419.03      8.57 o
 -11   2   7        0.32        0.83      1.61 o
 -10   2   7       17.93       13.78      1.87 o
  -9   2   7      130.34      138.25      3.09 o
  -8   2   7       10.41       10.32      1.26 o
  -7   2   7       48.22       43.54      2.17 o
  -6   2   7      893.04      911.07      8.86 o
  -5   2   7       55.31       55.32      1.45 o
  -4   2   7       17.21       16.94      1.39 o
  -3   2   7     1683.68     1734.19     13.64 o
  -2   2   7      406.15      452.26      4.13 o
  -1   2   7      143.97      123.94      1.58 o
   0   2   7       79.61       87.05      1.38 o
   1   2   7        8.86        8.36      0.74 o
   2   2   7       28.72       27.93      1.00 o
   3   2   7        7.59        8.93      0.84 o
   4   2   7       12.45       11.84      0.92 o
   5   2   7       52.21       51.29      1.80 o
   6   2   7       27.50       24.83      1.37 o
   7   2   7       36.39       31.23      1.75 o
   8   2   7      136.52      137.09      2.91 o
   9   2   7      275.82      248.94      4.52 o
  10   2   7      166.20      156.49      4.04 o
  11   2   7       38.06       36.53      2.47 o
  12   2   7        7.38        8.78      2.10 o
  13   2   7        2.83        3.60      2.90 o
  14   2   7        0.28        0.16      2.56 o
 -14   3   7       36.99       42.67      3.61 o
 -13   3   7        7.03        9.40      2.38 o
 -12   3   7        5.70        5.34      2.11 o
 -11   3   7      109.56      122.38      4.77 o
 -10   3   7       18.23       17.25      2.17 o
  -9   3   7      114.47      131.23      4.05 o
  -8   3   7     1433.28     1398.92     14.67 o
  -7   3   7        0.02        1.41      0.97 o
  -6   3   7      898.31      880.79     10.14 o
  -5   3   7       58.68       58.68      2.07 o
  -4   3   7       29.77       25.18      1.18 o
  -3   3   7      335.28      338.94      4.21 o
  -2   3   7       49.59       56.89      1.30 o
  -1   3   7      136.80      109.12      1.77 o
   0   3   7       51.33       55.64      1.31 o
   1   3   7      119.56       94.26      1.51 o
   2   3   7        2.33        1.38      0.54 o
   3   3   7      609.05      613.35      7.18 o
   4   3   7       68.58       68.32      1.75 o
   5   3   7      106.68      100.77      2.31 o
   6   3   7       42.49       58.79      2.14 o
   7   3   7      317.37      315.32      4.71 o
   8   3   7        7.87        9.34      1.69 o
   9   3   7       75.93       72.32      3.53 o
  10   3   7       18.57       20.38      2.94 o
  11   3   7        4.73        5.45      2.50 o
  12   3   7        7.53       11.25      3.05 o
  13   3   7       15.37       13.85      3.22 o
 -13   4   7        5.19       10.86      3.56 o
 -12   4   7        7.36        9.11      2.74 o
 -11   4   7        2.73        4.60      3.07 o
 -10   4   7       27.29       29.28      2.80 o
  -9   4   7       33.26       33.71      3.44 o
  -8   4   7       50.01       51.29      2.75 o
  -7   4   7      185.76      186.61      4.24 o
  -6   4   7      343.65      344.11      5.55 o
  -5   4   7      317.10      298.86      5.80 o
  -4   4   7       21.91       23.26      1.41 o
  -3   4   7       63.71       55.50      1.63 o
  -2   4   7      268.56      256.20      3.58 o
  -1   4   7      184.31      182.97      3.24 o
   0   4   7        2.29        1.41      0.77 o
   1   4   7      119.51      129.60      2.31 o
   2   4   7        4.44        2.70      0.86 o
   3   4   7     1203.74     1136.05     10.25 o
   4   4   7        5.14        7.68      0.85 o
   5   4   7        5.06        5.13      1.36 o
   6   4   7       33.43       38.87      2.38 o
   7   4   7        1.81        0.72      1.80 o
   8   4   7      119.08      104.05      4.34 o
   9   4   7        7.42        9.71      2.78 o
  10   4   7        6.82       -0.44      2.33 o
  11   4   7        1.05        0.16      2.36 o
  12   4   7        1.26       -0.01      2.85 o
 -11   5   7      178.96      205.54      9.80 o
 -10   5   7        7.07        4.80      2.51 o
  -9   5   7        5.18        3.14      2.40 o
  -8   5   7       19.24       12.21      2.01 o
  -7   5   7       16.99       17.59      1.93 o
  -6   5   7        0.99        0.41      1.29 o
  -5   5   7       11.48       14.97      1.54 o
  -4   5   7       74.13       67.50      2.41 o
  -3   5   7      727.28      678.42     10.10 o
  -2   5   7        0.18       -0.40      1.17 o
  -1   5   7      350.36      341.11      5.37 o
   0   5   7        1.36        0.85      0.99 o
   1   5   7      171.92      160.67      3.34 o
   2   5   7       34.27       36.41      1.82 o
   3   5   7        0.72        0.77      1.19 o
   4   5   7        3.35        2.79      1.29 o
   5   5   7       16.78       13.43      2.17 o
   6   5   7       65.94       59.27      6.48 o
   7   5   7        0.82        1.61      2.90 o
   8   5   7       47.31       43.88      3.62 o
   9   5   7        1.73        1.24      2.42 o
  10   5   7        2.15        2.36      2.59 o
  -8   6   7        0.34       -1.59      2.02 o
  -7   6   7        3.96       10.15      2.22 o
  -6   6   7       30.23       27.46      3.40 o
  -5   6   7       40.64       48.42      3.38 o
  -4   6   7        1.57        5.65      1.33 o
  -3   6   7       10.73        5.99      2.05 o
  -2   6   7        8.09        6.52      1.82 o
  -1   6   7        2.95        3.11      1.39 o
   0   6   7        1.24        2.08      1.11 o
   1   6   7        0.07        1.02      1.22 o
   2   6   7        4.22        8.46      1.55 o
   3   6   7       27.59       29.04      2.90 o
   4   6   7       82.25       85.50      4.76 o
   5   6   7       19.12       21.83      2.77 o
   6   6   7       72.89       68.00      4.15 o
   7   6   7        6.05        5.68      3.15 o
  -3   7   7        0.22        8.23      7.68 o
  -2   7   7        0.82       -1.16      3.35 o
  -1   7   7        9.08       16.21      3.26 o
   0   7   7        0.97        0.43      1.08 o
   1   7   7       11.04       14.48      1.88 o
 -15   0   8       30.93       24.70      6.01 o
 -14   0   8       55.11       49.37      5.33 o
 -13   0   8        0.56       -2.91      2.91 o
 -12   0   8      249.17      245.63      8.95 o
 -11   0   8      869.48      885.33     20.88 o
 -10   0   8      123.13      128.16      6.53 o
  -9   0   8      118.06      117.52      4.71 o
  -8   0   8     1464.67     1569.76     27.72 o
  -7   0   8     5029.81     5214.80     76.83 o
  -6   0   8      500.16      488.18      7.49 o
  -5   0   8     1483.59     1390.62     16.56 o
  -4   0   8        5.14        2.41      0.85 o
  -3   0   8      161.54      176.37      4.30 o
  -2   0   8      181.72      241.07      4.46 o
  -1   0   8       49.00       43.13      1.70 o
   0   0   8      557.76      442.83      4.72 o
   1   0   8       94.09       79.07      1.81 o
   2   0   8      875.53      914.04      9.67 o
   3   0   8      618.08      670.90      7.54 o
   4   0   8      638.54      740.16      8.90 o
   5   0   8       93.91      107.26      3.03 o
   6   0   8        4.73        8.02      1.77 o
   7   0   8       47.68       41.76      2.44 o
   8   0   8      147.79      146.25      4.48 o
   9   0   8     1152.84     1149.10     17.86 o
  10   0   8     2733.37     2695.20     37.89 o
  11   0   8       31.73       39.01      3.12 o
  12   0   8      119.26      120.95      5.85 o
  13   0   8       15.75       27.95      4.41 o
  14   0   8       25.11       28.30      7.06 o
 -15   1   8       15.76       14.04      3.35 o
 -14   1   8       54.01       45.61      3.97 o
 -13   1   8       32.90       24.73      2.64 o
 -12   1   8       62.16       58.18      3.25 o
 -11   1   8       20.63       23.56      2.06 o
 -10   1   8      126.93      126.11      3.39 o
  -9   1   8       62.72       69.09      2.48 o
  -8   1   8      216.29      213.40      3.83 o
  -7   1   8      351.50      340.91      4.55 o
  -6   1   8       19.53       19.77      1.13 o
  -5   1   8      403.80      443.97      5.10 o
  -4   1   8      573.41      560.10      5.73 o
  -3   1   8       15.94       17.81      0.91 o
  -2   1   8      729.58      757.63      6.47 o
  -1   1   8       18.09       17.14      0.63 o
   0   1   8      171.84      202.86      2.80 o
   1   1   8       46.30       59.86      1.16 o
   2   1   8       37.03       50.90      1.22 o
   3   1   8      154.06      147.92      1.93 o
   4   1   8       22.31       26.19      1.14 o
   5   1   8      114.77      111.67      2.04 o
   6   1   8      654.95      687.09      7.11 o
   7   1   8      114.30      121.59      2.49 o
   8   1   8      253.91      252.58      3.98 o
   9   1   8      596.81      586.20      7.47 o
  10   1   8       16.52       11.80      1.58 o
  11   1   8       13.37       13.11      1.75 o
  12   1   8        4.38        5.31      1.69 o
  13   1   8       20.89       18.12      2.73 o
  14   1   8        0.24        2.82      2.53 o
 -15   2   8       12.13       13.70      3.21 o
 -14   2   8       40.90       40.27      3.42 o
 -13   2   8      209.05      207.73      6.27 o
 -12   2   8      536.45      526.74      9.91 o
 -11   2   8       60.09       60.04      4.21 o
 -10   2   8        2.28        0.76      1.45 o
  -9   2   8       42.52       38.93      1.92 o
  -8   2   8      117.31      117.07      2.74 o
  -7   2   8      248.62      229.00      3.30 o
  -6   2   8      136.15      136.99      2.72 o
  -5   2   8       29.20       19.40      0.92 o
  -4   2   8      637.70      618.58      6.54 o
  -3   2   8      955.06     1039.42     10.58 o
  -2   2   8     2154.63     2115.57     18.23 o
  -1   2   8     1259.98     1293.60      9.98 o
   0   2   8       81.11       77.00      1.21 o
   1   2   8      646.89      582.17      5.76 o
   2   2   8     2585.35     2530.07     22.93 o
   3   2   8      151.05      144.28      2.32 o
   4   2   8      311.13      288.81      3.90 o
   5   2   8       95.66      105.87      2.44 o
   6   2   8      157.28      152.61      2.59 o
   7   2   8      415.97      392.45      5.31 o
   8   2   8      471.45      453.89      6.36 o
   9   2   8       68.12       72.85      2.68 o
  10   2   8      288.88      281.74      5.43 o
  11   2   8       12.99       14.53      2.17 o
  12   2   8      267.76      282.18      7.20 o
  13   2   8       13.19       20.75      3.05 o
 -14   3   8        1.19        0.87      2.62 o
 -13   3   8       31.59       24.51      2.92 o
 -12   3   8      269.29      279.57      6.54 o
 -11   3   8      142.12      142.02      6.94 o
 -10   3   8       12.71       15.06      2.04 o
  -9   3   8      142.31      147.10      5.63 o
  -8   3   8     1211.99     1142.59     13.04 o
  -7   3   8       18.03       23.43      1.65 o
  -6   3   8      159.49      165.21      3.03 o
  -5   3   8        9.04       12.80      1.12 o
  -4   3   8       40.67       39.14      1.46 o
  -3   3   8        9.22       13.81      0.94 o
  -2   3   8       20.87       27.18      1.12 o
  -1   3   8        0.28       -0.08      0.63 o
   0   3   8      137.83      129.11      1.82 o
   1   3   8        0.69        1.60      0.54 o
   2   3   8        0.46       -0.28      0.61 o
   3   3   8       34.31       35.49      1.36 o
   4   3   8      303.37      316.77      4.17 o
   5   3   8       13.36       11.02      0.90 o
   6   3   8      421.49      411.68      5.20 o
   7   3   8      166.67      150.87      3.71 o
   8   3   8       90.77       87.36      3.22 o
   9   3   8        4.88        2.34      2.45 o
  10   3   8      158.70      156.45      5.99 o
  11   3   8      117.68      105.69      5.95 o
  12   3   8        0.01       -0.28      2.31 o
  13   3   8       35.62       44.90      4.19 o
 -13   4   8        7.62       10.45      3.52 o
 -12   4   8       12.45        9.69      2.82 o
 -11   4   8       27.45       37.46      3.74 o
 -10   4   8        3.07        3.26      1.96 o
  -9   4   8       62.03       65.78      3.49 o
  -8   4   8      187.95      180.12      4.83 o
  -7   4   8       10.01       12.05      1.62 o
  -6   4   8       30.89       38.55      2.00 o
  -5   4   8      113.56      127.25      3.23 o
  -4   4   8       18.07       12.59      1.37 o
  -3   4   8      135.97      138.48      2.77 o
  -2   4   8       17.15       25.03      1.33 o
  -1   4   8      525.98      516.61      6.36 o
   0   4   8       82.02       89.70      2.01 o
   1   4   8        1.60       -0.08      0.78 o
   2   4   8      169.89      160.54      3.13 o
   3   4   8        1.44        5.01      1.12 o
   4   4   8      305.69      309.52      4.99 o
   5   4   8       34.73       41.07      2.08 o
   6   4   8        9.25       11.05      1.89 o
   7   4   8        0.23        1.36      1.73 o
   8   4   8        0.31        0.05      3.45 o
   9   4   8      106.08      107.50      5.17 o
  10   4   8        6.04        2.81      2.58 o
  11   4   8        0.54        2.55      2.56 o
 -11   5   8       44.60       59.00      5.30 o
 -10   5   8        0.33        0.85      2.38 o
  -9   5   8        1.47       -2.15      2.15 o
  -8   5   8       32.16       32.84      3.05 o
  -7   5   8        0.12       -0.35      1.61 o
  -6   5   8        0.09        2.16      1.31 o
  -5   5   8       90.41       93.07      3.05 o
  -4   5   8       49.44       45.75      3.24 o
  -3   5   8       39.30       31.05      1.71 o
  -2   5   8        1.43        2.42      1.00 o
  -1   5   8        9.60       16.16      1.38 o
   0   5   8        3.18        3.03      1.11 o
   1   5   8       62.00       68.57      2.34 o
   2   5   8       99.04       97.15      3.32 o
   3   5   8       36.61       28.73      1.78 o
   4   5   8       12.00       11.70      2.25 o
   5   5   8       83.92       86.70      4.66 o
   6   5   8        4.24        3.83      2.27 o
   7   5   8        0.92        4.25      2.81 o
   8   5   8        0.31        3.10      2.32 o
   9   5   8        3.44        1.02      2.43 o
  -8   6   8        2.75        5.01      2.32 o
  -7   6   8       51.92       58.85      3.83 o
  -6   6   8       35.15       36.01      4.31 o
  -5   6   8       51.84       50.18      2.61 o
  -4   6   8        0.83       -0.16      1.37 o
  -3   6   8        4.60        3.28      1.30 o
  -2   6   8        0.02        0.06      1.88 o
  -1   6   8       31.77       30.77      1.92 o
   0   6   8        0.05        0.59      1.43 o
   1   6   8        7.73        8.21      1.78 o
   2   6   8        0.34       -1.78      1.78 o
   3   6   8       83.37       96.01      5.55 o
   4   6   8        1.19        2.52      2.38 o
   5   6   8       47.61       59.02      4.99 o
   6   6   8        2.95        4.89      2.45 o
   7   6   8       25.08       33.06      3.38 o
  -2   7   8        2.18        1.67      2.83 o
  -1   7   8       79.97       83.19      4.53 o
   0   7   8        1.10        3.17      1.69 o
 -15   1   9       27.94       26.22      4.20 o
 -14   1   9       45.05       36.32      4.35 o
 -13   1   9        0.44       -1.99      1.99 o
 -12   1   9       80.11       80.97      4.07 o
 -11   1   9       31.04       31.06      2.25 o
 -10   1   9      292.54      291.49      5.36 o
  -9   1   9      114.97      105.02      3.40 o
  -8   1   9        0.36       -1.11      1.11 o
  -7   1   9      481.12      513.04      6.64 o
  -6   1   9       46.42       49.80      1.99 o
  -5   1   9        0.30        0.34      0.63 o
  -4   1   9        2.10        2.00      0.62 o
  -3   1   9     1921.48     1986.84     17.52 o
  -2   1   9     1050.52     1054.87      9.77 o
  -1   1   9      183.01      145.62      1.78 o
   0   1   9      567.83      571.45      4.70 o
   1   1   9      316.41      324.28      3.06 o
   2   1   9      554.93      500.09      4.42 o
   3   1   9      146.02      174.13      2.20 o
   4   1   9      739.57      797.23      7.73 o
   5   1   9       38.81       39.90      1.76 o
   6   1   9        0.66        5.23      1.27 o
   7   1   9      377.34      391.33      4.88 o
   8   1   9      147.56      134.12      2.96 o
   9   1   9       16.62       16.75      1.56 o
  10   1   9      413.02      397.94      6.66 o
  11   1   9       28.29       30.26      2.23 o
  12   1   9       52.90       48.17      2.86 o
  13   1   9        0.93       -1.27      2.40 o
  14   1   9        5.57       12.98      3.59 o
 -15   2   9        7.33        5.50      3.90 o
 -14   2   9       53.87       58.83      3.95 o
 -13   2   9      277.02      304.38      9.00 o
 -12   2   9       80.52       81.83      4.10 o
 -11   2   9        3.43        1.70      1.79 o
 -10   2   9       49.55       43.31      2.63 o
  -9   2   9        4.98        2.59      1.18 o
  -8   2   9      947.60      978.47     10.23 o
  -7   2   9      302.90      283.67      3.82 o
  -6   2   9       62.87       58.86      1.61 o
  -5   2   9        0.27       -0.81      0.81 o
  -4   2   9       61.66       56.76      2.32 o
  -3   2   9     2458.57     2458.86     22.35 o
  -2   2   9      118.55      104.31      1.94 o
  -1   2   9     1271.56     1240.14     11.16 o
   0   2   9      210.00      244.09      2.57 o
   1   2   9       20.82       21.43      1.12 o
   2   2   9        0.30        0.54      0.74 o
   3   2   9      733.23      759.81      8.00 o
   4   2   9      357.16      367.38      4.82 o
   5   2   9       57.61       56.47      1.71 o
   6   2   9        6.29        8.33      1.03 o
   7   2   9      177.31      177.23      3.12 o
   8   2   9       16.96       10.95      1.36 o
   9   2   9       66.41       58.92      3.21 o
  10   2   9        4.28        3.24      1.84 o
  11   2   9       76.81       78.43      4.14 o
  12   2   9       20.05       24.39      2.98 o
  13   2   9        1.62        1.76      2.35 o
 -14   3   9      109.59      122.71      6.86 o
 -13   3   9        0.21        5.60      2.59 o
 -12   3   9      288.37      304.21      6.90 o
 -11   3   9       74.32       75.97      4.02 o
 -10   3   9        1.80        1.87      1.66 o
  -9   3   9      401.24      404.03      7.73 o
  -8   3   9       10.68       13.98      1.63 o
  -7   3   9      132.63      123.06      2.98 o
  -6   3   9      138.75      140.23      2.78 o
  -5   3   9       42.88       44.03      1.57 o
  -4   3   9       21.27       18.14      1.13 o
  -3   3   9      247.79      247.32      3.35 o
  -2   3   9       40.21       48.64      1.43 o
  -1   3   9      411.78      364.95      4.13 o
   0   3   9        7.86        6.64      0.71 o
   1   3   9       69.83       62.01      1.54 o
   2   3   9      173.31      167.86      2.93 o
   3   3   9        0.02        1.24      0.95 o
   4   3   9      395.27      390.31      4.90 o
   5   3   9       22.14       25.61      1.54 o
   6   3   9       44.04       45.36      2.05 o
   7   3   9       65.07       79.01      3.48 o
   8   3   9       31.17       24.85      2.51 o
   9   3   9      452.19      423.05      8.31 o
  10   3   9       32.94       32.60      3.35 o
  11   3   9        7.85        5.36      2.64 o
  12   3   9       13.72       14.21      3.16 o
 -13   4   9        0.15        0.22      2.97 o
 -12   4   9        0.06        0.32      2.61 o
 -11   4   9       19.65       23.83      3.22 o
 -10   4   9       13.94       16.38      3.17 o
  -9   4   9        9.88        4.15      1.92 o
  -8   4   9       10.35       17.68      2.37 o
  -7   4   9        0.32        1.42      1.34 o
  -6   4   9       69.65       63.87      2.60 o
  -5   4   9       32.45       30.74      1.66 o
  -4   4   9       22.15       23.11      1.42 o
  -3   4   9       72.72       78.29      2.73 o
  -2   4   9      107.36      101.24      2.34 o
  -1   4   9      265.59      281.51      4.21 o
   0   4   9        4.16        2.27      0.86 o
   1   4   9       48.20       46.02      1.59 o
   2   4   9       85.23       78.48      2.36 o
   3   4   9      592.02      558.04      7.73 o
   4   4   9      126.93      133.88      3.17 o
   5   4   9      291.70      275.08      5.30 o
   6   4   9       93.50       89.82      3.72 o
   7   4   9        2.85        2.90      2.28 o
   8   4   9        1.70        2.51      2.35 o
   9   4   9        0.12        3.66      2.40 o
  10   4   9        0.02       -1.49      2.40 o
  11   4   9       11.58        9.70      2.95 o
 -11   5   9       49.17       49.60      4.37 o
 -10   5   9        0.02        0.72      2.24 o
  -9   5   9        1.29        2.85      3.08 o
  -8   5   9       11.06       15.47      2.59 o
  -7   5   9        3.11        4.80      2.19 o
  -6   5   9       26.94       33.82      2.49 o
  -5   5   9        6.62        8.98      1.45 o
  -4   5   9       19.05       21.56      1.77 o
  -3   5   9       27.09       27.02      1.71 o
  -2   5   9        5.29        8.90      1.17 o
  -1   5   9      244.56      225.32      4.25 o
   0   5   9      130.30      127.16      3.04 o
   1   5   9      162.86      168.38      4.48 o
   2   5   9       14.40       16.90      1.66 o
   3   5   9        3.90        3.28      1.71 o
   4   5   9      194.36      187.48      5.50 o
   5   5   9       68.78       81.72      4.77 o
   6   5   9        0.04        0.49      2.07 o
   7   5   9        0.96       -2.08      2.23 o
   8   5   9       32.75       34.37      3.64 o
   9   5   9        3.90        6.71      2.68 o
  -8   6   9        0.07       -0.75      2.11 o
  -7   6   9       13.87       16.58      2.70 o
  -6   6   9       13.24       21.77      4.04 o
  -5   6   9        0.02       -0.03      1.40 o
  -4   6   9        0.33       -1.34      1.34 o
  -3   6   9        0.54        2.29      1.68 o
  -2   6   9        8.50       11.37      1.96 o
  -1   6   9       15.01       11.75      1.74 o
   0   6   9        0.12        1.40      1.49 o
   1   6   9       12.05       13.27      2.75 o
   2   6   9        1.58        1.41      3.65 o
   3   6   9        2.60       -0.92      2.13 o
   4   6   9        1.14        1.14      3.37 o
   5   6   9        0.00       -2.28      2.28 o
   6   6   9       16.28       10.13      2.74 o
 -15   0  10        5.74       -2.04     10.15 o
 -14   0  10      156.44      152.83      8.99 o
 -13   0  10      711.59      710.83     21.72 o
 -12   0  10        2.82        0.68      3.72 o
 -11   0  10      494.68      519.79     13.40 o
 -10   0  10      331.41      339.79     13.68 o
  -9   0  10      309.01      312.64      9.16 o
  -8   0  10       35.05       30.41      2.74 o
  -7   0  10     1278.77     1231.61     20.65 o
  -6   0  10        4.20        7.37      1.30 o
  -5   0  10      433.29      422.44      6.26 o
  -4   0  10       41.93       55.19      3.02 o
  -3   0  10        4.05        1.70      1.05 o
  -2   0  10      350.23      331.84      4.41 o
  -1   0  10      533.21      522.60      6.56 o
   0   0  10      122.08      132.69      2.26 o
   1   0  10     1803.63     1713.08     15.82 o
   2   0  10      100.72       88.18      2.13 o
   3   0  10        1.14       -0.88      0.97 o
   4   0  10     1979.64     2173.02     24.74 o
   5   0  10      222.50      234.12      4.71 o
   6   0  10      343.69      370.52      7.05 o
   7   0  10       16.47       15.19      1.96 o
   8   0  10      810.04      769.84     12.79 o
   9   0  10     1857.45     1880.77     27.42 o
  10   0  10       10.82       14.93      2.67 o
  11   0  10       31.52       36.55      3.50 o
  12   0  10       46.21       43.61      3.93 o
  13   0  10        7.26        5.78      3.01 o
 -15   1  10        4.66        0.45      5.31 o
 -14   1  10        6.42        9.86      3.42 o
 -13   1  10       21.16       16.82      3.22 o
 -12   1  10        5.32        6.35      2.21 o
 -11   1  10      144.97      130.62      5.93 o
 -10   1  10        3.53        5.68      1.97 o
  -9   1  10        1.87        3.91      1.48 o
  -8   1  10       29.02       26.00      1.66 o
  -7   1  10      100.82      100.40      2.45 o
  -6   1  10        3.60        5.64      0.90 o
  -5   1  10       20.95       16.50      1.06 o
  -4   1  10      957.46      980.16      9.39 o
  -3   1  10      175.39      158.07      3.39 o
  -2   1  10     3131.37     3073.78     32.83 o
  -1   1  10       34.64       27.22      1.20 o
   0   1  10      125.83      106.99      1.65 o
   1   1  10      554.55      585.79      5.07 o
   2   1  10      353.45      365.59      3.57 o
   3   1  10      654.15      686.78      6.51 o
   4   1  10        5.46        8.14      0.86 o
   5   1  10        3.65        3.92      0.84 o
   6   1  10      601.18      578.71      6.08 o
   7   1  10      218.78      202.90      3.32 o
   8   1  10      238.83      228.49      4.08 o
   9   1  10        1.06        0.70      1.21 o
  10   1  10      308.62      336.75      5.77 o
  11   1  10       26.71       21.32      2.03 o
  12   1  10       15.31       27.39      3.84 o
  13   1  10        3.49        0.11      3.36 o
 -15   2  10        3.27        0.74      4.75 o
 -14   2  10        9.10       12.76      4.74 o
 -13   2  10       27.45       32.94      3.15 o
 -12   2  10       20.63       26.70      2.83 o
 -11   2  10       38.07       38.15      3.15 o
 -10   2  10      113.18      107.29      4.98 o
  -9   2  10        0.00       -0.55      1.30 o
  -8   2  10       48.40       50.22      1.78 o
  -7   2  10       40.95       46.75      1.56 o
  -6   2  10      162.28      162.90      2.50 o
  -5   2  10       20.29       20.51      1.30 o
  -4   2  10       26.10       15.85      1.23 o
  -3   2  10      858.38      893.51      9.50 o
  -2   2  10     1752.46     1753.78     16.31 o
  -1   2  10     5047.78     5058.36     40.88 o
   0   2  10       42.50       60.17      1.48 o
   1   2  10      129.29      129.86      2.13 o
   2   2  10      417.24      418.78      4.74 o
   3   2  10      270.89      289.38      3.99 o
   4   2  10      309.72      322.99      4.18 o
   5   2  10       77.86       83.02      2.72 o
   6   2  10        0.00       -0.77      0.77 o
   7   2  10        2.62        2.42      1.16 o
   8   2  10        0.86        0.72      1.04 o
   9   2  10     1003.18      963.80     13.52 o
  10   2  10        0.68        3.02      2.01 o
  11   2  10        1.34        1.79      2.08 o
  12   2  10       34.45       38.24      3.41 o
  13   2  10       23.63       34.33      3.61 o
 -14   3  10        0.12        2.11      2.68 o
 -13   3  10      135.93      143.33      9.37 o
 -12   3  10       13.10       15.91      3.04 o
 -11   3  10       70.09       74.56      3.71 o
 -10   3  10       13.26       14.46      2.17 o
  -9   3  10       14.17       20.57      2.18 o
  -8   3  10      431.91      430.05      7.25 o
  -7   3  10        0.19        1.13      1.01 o
  -6   3  10      158.05      137.14      2.78 o
  -5   3  10       69.65       67.20      1.78 o
  -4   3  10      139.38      122.47      2.20 o
  -3   3  10        3.15        3.80      0.57 o
  -2   3  10      451.59      460.29      4.38 o
  -1   3  10      187.00      186.08      2.50 o
   0   3  10        0.77        0.03      0.62 o
   1   3  10       45.68       49.90      1.63 o
   2   3  10        9.62       12.98      1.20 o
   3   3  10      326.36      317.24      4.45 o
   4   3  10      305.15      301.07      4.59 o
   5   3  10      205.34      220.65      3.62 o
   6   3  10        3.33        3.39      1.79 o
   7   3  10      108.02      120.71      4.03 o
   8   3  10      166.77      143.15      4.57 o
   9   3  10        6.33       12.84      2.73 o
  10   3  10        6.57        5.50      2.57 o
  11   3  10        8.65        5.31      2.67 o
  12   3  10        0.39       -2.47      2.47 o
 -12   4  10        1.81        4.61      2.99 o
 -11   4  10       14.26       11.62      2.95 o
 -10   4  10        1.15        1.10      2.26 o
  -9   4  10       81.72       83.58      5.20 o
  -8   4  10       72.51       76.95      6.71 o
  -7   4  10        0.01        2.03      1.33 o
  -6   4  10       48.37       48.64      2.32 o
  -5   4  10      116.68      114.17      3.58 o
  -4   4  10       61.04       65.78      2.01 o
  -3   4  10      168.68      162.83      3.94 o
  -2   4  10        7.82        8.75      1.09 o
  -1   4  10      599.61      581.72      6.18 o
   0   4  10       40.39       40.13      1.64 o
   1   4  10      525.12      517.37      6.65 o
   2   4  10      296.94      271.49      4.80 o
   3   4  10       27.48       29.69      1.95 o
   4   4  10       67.17       55.45      2.52 o
   5   4  10       11.30       12.71      2.27 o
   6   4  10      306.48      299.22      7.37 o
   7   4  10       36.06       34.79      2.90 o
   8   4  10        7.26        5.17      2.47 o
   9   4  10      216.78      250.26      7.62 o
  10   4  10        6.43        6.80      2.92 o
  11   4  10       55.30       47.98      5.25 o
 -11   5  10        8.71       14.13      3.72 o
 -10   5  10       29.58       34.20      3.50 o
  -9   5  10       42.81       50.56      3.93 o
  -8   5  10        3.75        4.43      2.30 o
  -7   5  10        1.70        2.22      2.05 o
  -6   5  10        7.55        8.36      2.13 o
  -5   5  10        0.68       -0.73      1.42 o
  -4   5  10        0.52       -0.93      1.63 o
  -3   5  10        3.02        2.46      1.17 o
  -2   5  10        0.15        1.13      1.17 o
  -1   5  10       21.35       22.96      1.71 o
   0   5  10       16.91       17.80      1.54 o
   1   5  10       37.78       36.66      2.91 o
   2   5  10       69.87       68.24      3.10 o
   3   5  10        0.49        2.05      1.87 o
   4   5  10      215.01      220.40      7.06 o
   5   5  10       59.01       57.32      3.74 o
   6   5  10      139.04      131.16      5.03 o
   7   5  10        5.48        2.23      2.40 o
   8   5  10        6.31        5.60      2.69 o
   9   5  10        3.06       -0.47      2.70 o
  -8   6  10        0.32       -2.11      2.70 o
  -7   6  10       55.69       67.61      4.62 o
  -6   6  10       42.92       35.68      3.16 o
  -5   6  10       10.45        8.99      2.22 o
  -4   6  10       16.37       16.00      1.95 o
  -3   6  10        0.00        1.85      1.50 o
  -2   6  10        4.22        1.77      1.77 o
  -1   6  10        4.87        9.25      2.02 o
   0   6  10        2.61        1.99      2.13 o
   1   6  10        6.46        8.40      2.37 o
   2   6  10       10.22        9.60      2.43 o
   3   6  10       23.77       21.92      4.52 o
   4   6  10       20.75       16.73      3.13 o
   5   6  10       46.15       49.87      4.49 o
   6   6  10      179.97      189.17      8.63 o
 -15   1  11        6.62        6.43      3.56 o
 -14   1  11        3.95        4.26      3.18 o
 -13   1  11        3.85       -2.39      2.42 o
 -12   1  11       12.65       14.94      2.61 o
 -11   1  11        0.06        1.76      1.99 o
 -10   1  11      153.89      165.98      4.95 o
  -9   1  11        3.69        1.66      1.51 o
  -8   1  11        0.01        0.48      1.06 o
  -7   1  11      461.05      494.41      6.24 o
  -6   1  11      223.01      240.90      3.58 o
  -5   1  11      714.21      719.62      7.38 o
  -4   1  11      291.22      278.05      3.44 o
  -3   1  11      536.65      524.38      6.24 o
  -2   1  11        3.89        6.35      0.98 o
  -1   1  11      137.00      132.13      1.93 o
   0   1  11      654.54      653.82      5.96 o
   1   1  11     1366.45     1307.20     10.61 o
   2   1  11     2250.47     2383.22     18.55 o
   3   1  11       59.50       65.03      1.74 o
   4   1  11       57.27       47.03      1.90 o
   5   1  11        9.51        7.64      0.93 o
   6   1  11        2.45       -0.82      0.82 o
   7   1  11       47.89       53.72      2.13 o
   8   1  11       24.09       25.63      1.72 o
   9   1  11      195.97      192.44      4.02 o
  10   1  11      104.91      100.92      3.46 o
  11   1  11        2.18        0.40      2.49 o
  12   1  11        4.87        4.52      2.36 o
  13   1  11       28.69       33.03      3.60 o
 -14   2  11       28.28       29.61      3.93 o
 -13   2  11       40.17       35.24      3.81 o
 -12   2  11        8.93        5.01      2.63 o
 -11   2  11        9.34       10.55      2.24 o
 -10   2  11        1.48       -1.71      1.71 o
  -9   2  11       24.77       30.40      2.53 o
  -8   2  11      270.74      259.96      4.11 o
  -7   2  11       17.87       22.55      1.39 o
  -6   2  11        0.45       -0.75      0.75 o
  -5   2  11       60.03       63.84      2.02 o
  -4   2  11        2.06        3.89      1.01 o
  -3   2  11      199.81      179.39      3.14 o
  -2   2  11     1783.00     1740.58     16.31 o
  -1   2  11     4119.24     4107.54     33.49 o
   0   2  11       98.76      116.22      3.53 o
   1   2  11       35.74       41.29      1.38 o
   2   2  11      139.98      153.30      2.92 o
   3   2  11        0.99        0.04      0.76 o
   4   2  11        7.70        6.15      1.38 o
   5   2  11       12.13       14.72      1.80 o
   6   2  11       43.13       38.76      2.23 o
   7   2  11      288.97      305.90      5.33 o
   8   2  11       14.22        9.92      1.97 o
   9   2  11       26.47       38.18      3.03 o
  10   2  11        0.48       -1.33      2.00 o
  11   2  11        7.97        7.41      2.45 o
  12   2  11        5.36        3.69      2.74 o
 -14   3  11        1.16       -0.23      2.68 o
 -13   3  11        3.61        7.61      2.80 o
 -12   3  11       55.04       58.93      4.65 o
 -11   3  11       16.17       20.48      2.92 o
 -10   3  11      192.50      184.27      7.24 o
  -9   3  11        0.27        2.18      1.58 o
  -8   3  11        7.67        7.88      1.61 o
  -7   3  11      333.51      320.91      5.46 o
  -6   3  11       55.04       55.29      2.48 o
  -5   3  11       18.14       20.03      1.35 o
  -4   3  11       64.52       59.23      1.88 o
  -3   3  11      177.79      182.40      2.89 o
  -2   3  11      180.47      164.27      2.17 o
  -1   3  11       17.91       23.99      1.04 o
   0   3  11        3.26        4.81      0.71 o
   1   3  11      186.26      187.66      2.79 o
   2   3  11       69.83       70.72      2.19 o
   3   3  11     1514.78     1467.60     15.10 o
   4   3  11      163.76      182.85      3.63 o
   5   3  11      238.11      246.23      5.33 o
   6   3  11       10.24       10.07      1.67 o
   7   3  11        4.17        0.55      1.99 o
   8   3  11       67.03       61.32      4.10 o
   9   3  11        4.87        7.64      2.57 o
  10   3  11        3.52        5.40      2.68 o
  11   3  11       21.32       19.22      3.24 o
  12   3  11        0.21       -0.66      2.84 o
 -12   4  11       27.55       27.82      3.77 o
 -11   4  11        0.28       -0.37      2.71 o
 -10   4  11        1.51        1.77      2.57 o
  -9   4  11       33.57       25.89      3.07 o
  -8   4  11       37.24       39.79      3.44 o
  -7   4  11        2.51        4.74      2.71 o
  -6   4  11       44.88       44.56      2.74 o
  -5   4  11       28.14       30.56      2.57 o
  -4   4  11       66.34       54.92      1.99 o
  -3   4  11      119.79      104.07      2.35 o
  -2   4  11        1.65        1.07      1.00 o
  -1   4  11      127.16      129.39      2.80 o
   0   4  11        4.19        1.44      1.07 o
   1   4  11      456.02      421.00      5.79 o
   2   4  11      522.82      530.82      7.62 o
   3   4  11       50.18       47.24      2.39 o
   4   4  11      214.45      204.85      5.24 o
   5   4  11       57.93       43.82      2.97 o
   6   4  11       19.59       22.74      2.74 o
   7   4  11       66.94       59.49      3.58 o
   8   4  11       62.76       62.05      4.31 o
   9   4  11       10.14       11.18      2.93 o
  10   4  11       10.99       10.92      3.06 o
 -10   5  11        0.27       -1.64      2.47 o
  -9   5  11        3.31        7.45      2.57 o
  -8   5  11       46.34       51.56      4.55 o
  -7   5  11       13.87       15.85      2.68 o
  -6   5  11       44.96       48.85      3.62 o
  -5   5  11       27.83       23.84      2.37 o
  -4   5  11        1.94        4.91      1.59 o
  -3   5  11        3.55        5.16      1.41 o
  -2   5  11        4.01        3.11      1.32 o
  -1   5  11      175.02      162.44      3.98 o
   0   5  11       88.92       90.09      3.53 o
   1   5  11        0.62        0.01      1.45 o
   2   5  11        8.95        4.45      1.98 o
   3   5  11        0.59       -1.84      2.40 o
   4   5  11       52.79       48.28      3.34 o
   5   5  11      131.91      143.53     11.65 o
   6   5  11       17.52       14.63      2.67 o
   7   5  11       16.81       15.46      3.03 o
   8   5  11        2.82        4.62      2.73 o
  -7   6  11       63.51       68.79      4.30 o
  -6   6  11       49.40       62.68      3.97 o
  -5   6  11        3.72        2.93      2.04 o
  -4   6  11       12.12       13.62      3.78 o
  -3   6  11        1.63       -1.26      2.81 o
  -2   6  11        6.98        5.87      2.27 o
  -1   6  11        2.38        2.49      2.22 o
   0   6  11        5.63        6.59      2.37 o
   1   6  11       15.93       13.70      2.71 o
   2   6  11       40.58       46.49      3.87 o
   3   6  11        4.44        7.29      2.67 o
   4   6  11        0.85       -2.63      2.74 o
   5   6  11      109.55      114.61      6.30 o
 -15   0  12        0.65       -0.22      5.49 o
 -14   0  12      195.94      213.98     12.90 o
 -13   0  12      339.87      354.81     18.66 o
 -12   0  12      230.31      241.90     11.62 o
 -11   0  12       83.72       88.59      5.70 o
 -10   0  12      141.65      140.95      6.64 o
  -9   0  12      222.53      226.89      7.96 o
  -8   0  12      363.17      372.46     10.06 o
  -7   0  12      307.20      326.85      6.35 o
  -6   0  12       33.96       38.88      2.12 o
  -5   0  12       99.84       97.71      3.62 o
  -4   0  12       61.03       75.22      4.44 o
  -3   0  12      652.97      660.38      8.29 o
  -2   0  12      451.55      410.08      5.68 o
  -1   0  12      304.31      266.19      4.45 o
   0   0  12       21.54       20.98      1.19 o
   1   0  12       19.19       20.17      1.16 o
   2   0  12      746.33      731.19      8.50 o
   3   0  12     2908.29     2816.70     30.12 o
   4   0  12      871.59      964.31     22.03 o
   5   0  12      564.03      621.69     10.39 o
   6   0  12       45.58       36.59      2.84 o
   7   0  12        0.28        3.33      1.69 o
   8   0  12       42.60       36.21      2.89 o
   9   0  12       72.52       80.73      3.94 o
  10   0  12      244.34      229.13      6.46 o
  11   0  12       61.93       67.03      4.29 o
  12   0  12       15.39       15.86      3.46 o
  13   0  12       12.30       20.31      7.68 o
 -15   1  12        4.14        3.78      4.50 o
 -14   1  12        6.24        4.19      4.52 o
 -13   1  12        4.75        3.81      3.20 o
 -12   1  12       33.80       34.05      3.15 o
 -11   1  12        4.69        8.77      2.23 o
 -10   1  12       11.05       12.18      2.13 o
  -9   1  12        5.60        3.84      2.09 o
  -8   1  12       42.10       44.09      2.06 o
  -7   1  12      508.76      519.38      8.09 o
  -6   1  12        0.01        0.43      0.90 o
  -5   1  12       72.25       76.88      1.84 o
  -4   1  12        0.21       -0.46      1.00 o
  -3   1  12     4337.31     4299.83     55.01 o
  -2   1  12     3182.42     3337.36     26.52 o
  -1   1  12       22.64       21.94      1.04 o
   0   1  12       26.71       27.95      1.05 o
   1   1  12      199.55      197.27      3.06 o
   2   1  12       33.74       38.92      1.26 o
   3   1  12      776.32      762.40      7.05 o
   4   1  12      138.51      141.44      2.49 o
   5   1  12        4.41        5.99      0.97 o
   6   1  12       58.54       62.78      1.86 o
   7   1  12      350.84      350.65      5.10 o
   8   1  12        1.82        1.42      1.18 o
   9   1  12      455.33      459.96      6.89 o
  10   1  12        0.24        0.72      1.94 o
  11   1  12        2.49       -1.87      2.62 o
  12   1  12       53.40       53.49      4.14 o
  13   1  12        0.52        1.54      4.09 o
 -14   2  12       53.17       61.57      7.13 o
 -13   2  12       44.29       38.36      4.01 o
 -12   2  12        4.37        2.79      2.44 o
 -11   2  12       19.82       24.12      3.11 o
 -10   2  12       30.74       26.99      2.87 o
  -9   2  12       67.24       74.10      4.07 o
  -8   2  12      687.54      657.98      8.03 o
  -7   2  12       41.89       42.99      1.59 o
  -6   2  12        5.60        3.38      1.11 o
  -5   2  12       44.38       55.08      1.97 o
  -4   2  12      642.39      642.19      7.22 o
  -3   2  12        7.29        2.87      1.01 o
  -2   2  12     5312.32     5343.92     49.58 o
  -1   2  12      925.75      851.94      7.95 o
   0   2  12      528.70      499.98      5.11 o
   1   2  12       44.36       43.18      1.54 o
   2   2  12       19.11       17.13      1.18 o
   3   2  12       12.24       16.68      1.50 o
   4   2  12      227.79      242.70      4.38 o
   5   2  12        2.36        1.91      0.87 o
   6   2  12      104.43      108.00      3.89 o
   7   2  12       15.25       10.71      1.86 o
   8   2  12       45.92       35.09      2.80 o
   9   2  12      134.59      135.17      4.90 o
  10   2  12       70.40       82.23      4.29 o
  11   2  12        7.24        9.92      2.49 o
  12   2  12       51.43       59.10      4.10 o
 -13   3  12       20.77       22.76      3.50 o
 -12   3  12        7.12        8.20      2.72 o
 -11   3  12       23.02       18.63      3.01 o
 -10   3  12      355.48      339.76      8.65 o
  -9   3  12      102.56       99.92      4.91 o
  -8   3  12        8.17        5.37      2.16 o
  -7   3  12      101.23      106.56      4.13 o
  -6   3  12      216.59      221.57      4.53 o
  -5   3  12      283.92      302.02      4.42 o
  -4   3  12      901.83      935.20      9.79 o
  -3   3  12       46.08       38.96      2.14 o
  -2   3  12      250.15      239.64      3.49 o
  -1   3  12        1.57        3.21      0.68 o
   0   3  12       17.07       18.82      1.04 o
   1   3  12        6.29        4.20      1.00 o
   2   3  12      178.93      170.62      3.57 o
   3   3  12      954.52      912.16     10.29 o
   4   3  12       44.89       44.09      2.00 o
   5   3  12       77.08       92.03      4.27 o
   6   3  12       28.83       26.75      2.95 o
   7   3  12       22.99       23.93      2.98 o
   8   3  12        0.00       -0.74      2.28 o
   9   3  12       23.12       25.59      3.29 o
  10   3  12        4.36        6.21      2.70 o
  11   3  12       38.68       34.30      3.81 o
 -12   4  12        0.17        0.17      2.70 o
 -11   4  12        1.59        4.70      3.48 o
 -10   4  12        0.02       -2.06      2.38 o
  -9   4  12       23.77       24.79      3.13 o
  -8   4  12       19.73       21.23      2.85 o
  -7   4  12      194.36      209.38      6.16 o
  -6   4  12      121.83      118.06      4.70 o
  -5   4  12       24.95       23.44      1.96 o
  -4   4  12      184.03      172.40      4.16 o
  -3   4  12      531.54      498.45      6.28 o
  -2   4  12        1.38        1.58      1.00 o
  -1   4  12       74.48       65.47      2.17 o
   0   4  12       89.22       78.56      2.51 o
   1   4  12      162.32      159.04      4.16 o
   2   4  12      226.03      232.32      5.00 o
   3   4  12       96.52       85.76      3.65 o
   4   4  12       14.12       13.96      2.14 o
   5   4  12        0.71        0.22      1.96 o
   6   4  12      174.82      183.21      6.01 o
   7   4  12       36.46       30.44      2.98 o
   8   4  12       19.44       21.99      3.01 o
   9   4  12       42.06       35.54      3.79 o
  10   4  12        0.16       -2.51      2.51 o
 -10   5  12       40.36       46.08      4.67 o
  -9   5  12        1.88        3.55      2.49 o
  -8   5  12       40.98       40.84      3.62 o
  -7   5  12        4.84        1.02      2.90 o
  -6   5  12       78.05       76.80      4.24 o
  -5   5  12      187.47      170.59      5.44 o
  -4   5  12       26.20       18.77      2.05 o
  -3   5  12       29.31       35.48      2.21 o
  -2   5  12       32.68       32.25      2.00 o
  -1   5  12        1.73        2.16      1.74 o
   0   5  12        0.13        1.06      1.81 o
   1   5  12       31.71       28.62      2.71 o
   2   5  12        5.81        6.63      2.12 o
   3   5  12       28.00       29.15      2.84 o
   4   5  12       16.19       20.51      2.80 o
   5   5  12        4.65        7.31      2.93 o
   6   5  12        0.01       -1.98      2.31 o
   7   5  12        7.92        9.47      2.60 o
   8   5  12        0.36       -3.45      4.00 o
  -7   6  12        6.08        3.53      2.42 o
  -6   6  12       19.90       20.91      3.58 o
  -5   6  12        3.22        1.65      2.09 o
  -4   6  12       10.99        7.28      2.73 o
  -3   6  12       15.24        7.07      3.51 o
  -2   6  12       23.60       22.31      3.04 o
  -1   6  12        0.95       -0.19      2.22 o
   0   6  12        0.03       -1.12      2.93 o
   1   6  12        2.40        4.72      3.31 o
   2   6  12       68.90       64.71      7.76 o
   3   6  12        0.06       -0.53      2.51 o
   4   6  12        5.52        1.37      2.85 o
 -15   1  13        5.35        2.46      3.48 o
 -14   1  13        6.10        7.10      4.52 o
 -13   1  13       42.35       34.39      4.27 o
 -12   1  13        3.45        2.72      2.26 o
 -11   1  13      193.86      192.62      8.40 o
 -10   1  13       27.10       25.26      2.93 o
  -9   1  13        6.70        4.22      1.89 o
  -8   1  13       87.06       89.57      3.72 o
  -7   1  13       12.32       17.50      1.33 o
  -6   1  13       10.99       12.50      1.05 o
  -5   1  13      219.47      219.38      3.62 o
  -4   1  13        3.80        3.19      1.05 o
  -3   1  13       72.61       94.91      3.07 o
  -2   1  13      151.19      152.60      2.42 o
  -1   1  13       56.56       51.07      1.48 o
   0   1  13       13.99       18.91      0.98 o
   1   1  13       14.92       11.76      0.80 o
   2   1  13      376.48      378.67      4.32 o
   3   1  13       40.58       53.82      1.49 o
   4   1  13        0.44       -0.05      0.72 o
   5   1  13        0.20        0.60      0.92 o
   6   1  13      112.52      115.67      2.65 o
   7   1  13       35.20       31.19      1.79 o
   8   1  13      286.01      281.63      4.73 o
   9   1  13      106.78      129.08      4.17 o
  10   1  13       69.53       65.00      4.58 o
  11   1  13        7.08        7.42      2.48 o
  12   1  13        5.45        3.85      2.56 o
 -14   2  13       11.98        4.44      5.94 o
 -13   2  13       22.59       26.50      3.58 o
 -12   2  13        3.69        3.67      2.77 o
 -11   2  13        2.40        1.06      2.33 o
 -10   2  13       58.63       63.78      3.93 o
  -9   2  13      473.40      486.49      8.60 o
  -8   2  13      160.79      157.10      4.40 o
  -7   2  13        0.07       -1.27      1.27 o
  -6   2  13        8.57       10.43      1.33 o
  -5   2  13       41.42       45.64      1.90 o
  -4   2  13      240.23      253.15      3.92 o
  -3   2  13      796.19      810.00      8.69 o
  -2   2  13      424.05      435.61      4.89 o
  -1   2  13       93.26       97.54      2.40 o
   0   2  13        3.86        3.29      0.69 o
   1   2  13      194.95      187.19      2.88 o
   2   2  13       16.61       13.10      1.16 o
   3   2  13      557.70      565.73      7.48 o
   4   2  13       86.41       86.16      4.17 o
   5   2  13       87.03       93.46      3.35 o
   6   2  13      214.23      213.37      4.90 o
   7   2  13       28.71       23.50      2.54 o
   8   2  13        0.26       -1.89      1.89 o
   9   2  13       55.09       56.73      3.59 o
  10   2  13        0.65       -0.32      2.14 o
  11   2  13        0.59        2.17      2.27 o
  12   2  13        5.19        5.77      2.73 o
 -13   3  13      188.28      197.55      7.90 o
 -12   3  13       21.12       24.85      3.45 o
 -11   3  13       63.06       65.25      4.63 o
 -10   3  13        3.14        5.50      2.51 o
  -9   3  13       77.69       69.66      4.39 o
  -8   3  13        0.00       -0.77      2.08 o
  -7   3  13        5.83        3.58      1.98 o
  -6   3  13      123.07      117.00      3.57 o
  -5   3  13       61.59       59.18      2.16 o
  -4   3  13       78.38       83.58      2.35 o
  -3   3  13        1.82        1.27      0.96 o
  -2   3  13       14.30       11.17      1.08 o
  -1   3  13        0.11        0.80      0.61 o
   0   3  13       63.46       75.90      2.59 o
   1   3  13       14.86       19.42      1.38 o
   2   3  13      706.53      642.33      7.90 o
   3   3  13       42.72       42.24      2.11 o
   4   3  13       26.32       20.29      2.53 o
   5   3  13       41.96       39.72      3.34 o
   6   3  13      104.72       98.96      4.75 o
   7   3  13       10.34        3.49      2.16 o
   8   3  13        0.78       -1.83      2.28 o
   9   3  13       32.37       36.54      3.78 o
  10   3  13        3.76        4.74      2.71 o
  11   3  13        2.62        2.12      2.64 o
 -12   4  13       84.66       99.13      7.22 o
 -11   4  13        0.21        3.13      2.71 o
 -10   4  13        3.03        5.10      2.60 o
  -9   4  13       28.07       27.39      3.46 o
  -8   4  13        8.72       11.13      2.62 o
  -7   4  13      130.00      122.06      4.98 o
  -6   4  13       30.91       30.01      2.61 o
  -5   4  13        0.79       -1.44      1.56 o
  -4   4  13      298.08      263.74      4.94 o
  -3   4  13        4.86        6.32      1.43 o
  -2   4  13      168.55      147.50      3.14 o
  -1   4  13        4.99        6.14      1.27 o
   0   4  13       37.28       35.08      2.72 o
   1   4  13        8.65        7.07      1.70 o
   2   4  13       82.28       80.55      3.65 o
   3   4  13        1.26       -1.23      1.69 o
   4   4  13       66.67       67.73      4.54 o
   5   4  13        6.22        4.48      2.15 o
   6   4  13        0.20       -1.94      2.05 o
   7   4  13        2.72       -0.04      2.10 o
   8   4  13       50.97       48.55      3.74 o
   9   4  13        0.34       -0.33      2.42 o
 -10   5  13       38.32       41.65      5.81 o
  -9   5  13       36.86       38.84      3.73 o
  -8   5  13       33.08       43.18      3.72 o
  -7   5  13        0.73        1.50      2.19 o
  -6   5  13        0.74        2.87      2.13 o
  -5   5  13        5.52        4.41      2.10 o
  -4   5  13        1.50       -1.48      1.60 o
  -3   5  13        3.61        3.97      1.92 o
  -2   5  13       22.15       19.11      2.15 o
  -1   5  13       73.15       66.05      3.62 o
   0   5  13       15.93       22.79      2.66 o
   1   5  13        3.91        1.04      1.98 o
   2   5  13      106.05      114.26      4.81 o
   3   5  13        4.01        8.52      2.42 o
   4   5  13        1.70        1.78      2.28 o
   5   5  13        9.69        2.29      2.43 o
   6   5  13        0.75        1.10      2.60 o
   7   5  13       53.80       53.08      4.10 o
  -6   6  13        0.69        2.10      2.29 o
  -5   6  13       45.29       43.03      4.52 o
  -4   6  13       13.45       12.16      3.97 o
  -3   6  13        0.12        1.73      2.46 o
  -2   6  13       23.55       28.83      3.56 o
  -1   6  13        2.91        0.62      2.36 o
   0   6  13       65.68       75.48      8.64 o
   1   6  13       12.71       20.24      3.96 o
   2   6  13       42.52       53.71      9.43 o
   3   6  13        2.57        7.36      2.77 o
   4   6  13       11.16        9.29      5.85 o
 -14   0  14       17.58       15.92      8.23 o
 -13   0  14       11.13       13.52      4.97 o
 -12   0  14      193.73      224.20     18.38 o
 -11   0  14        3.16        4.66      3.88 o
 -10   0  14       52.41       53.02      7.16 o
  -9   0  14       26.33       23.80      3.46 o
  -8   0  14       18.61       28.04      3.90 o
  -7   0  14      392.73      428.06      9.79 o
  -6   0  14      164.92      176.12      4.25 o
  -5   0  14       79.77       95.96      3.79 o
  -4   0  14        8.60        8.21      1.34 o
  -3   0  14      855.40      878.41     11.52 o
  -2   0  14        7.24       10.05      2.25 o
  -1   0  14      222.11      249.66      4.96 o
   0   0  14       27.05       16.50      1.84 o
   1   0  14       31.83       28.73      1.82 o
   2   0  14        1.65        2.68      1.36 o
   3   0  14       39.52       54.18      5.58 o
   4   0  14       22.48       24.75      2.60 o
   5   0  14      326.17      355.27      9.63 o
   6   0  14      611.37      630.63     10.95 o
   7   0  14      850.35      861.11     14.15 o
   8   0  14      582.94      605.50     11.10 o
   9   0  14        0.51        0.81      1.91 o
  10   0  14      156.37      163.18      6.09 o
  11   0  14        9.44        7.13      6.04 o
  12   0  14        0.07       -3.84      6.04 o
 -14   1  14        8.80       12.64      3.84 o
 -13   1  14       73.71       78.65      9.82 o
 -12   1  14       38.14       38.69      3.80 o
 -11   1  14        1.20        0.47      2.13 o
 -10   1  14        4.23        2.61      2.21 o
  -9   1  14      252.72      254.06      6.20 o
  -8   1  14     1088.53     1085.33     13.52 o
  -7   1  14        0.42       -0.01      0.82 o
  -6   1  14        0.53        0.72      0.82 o
  -5   1  14        1.47        0.99      0.63 o
  -4   1  14        0.77        2.33      1.22 o
  -3   1  14       28.70       29.80      1.15 o
  -2   1  14        6.11        5.74      1.04 o
  -1   1  14       14.32       15.58      1.06 o
   0   1  14        2.37        5.92      0.84 o
   1   1  14      486.77      468.81      4.67 o
   2   1  14        1.43        1.57      0.85 o
   3   1  14        0.82        1.31      0.79 o
   4   1  14        7.72        9.69      1.07 o
   5   1  14      135.04      139.12      2.87 o
   6   1  14        4.68        2.98      1.28 o
   7   1  14      167.46      160.05      3.39 o
   8   1  14        1.31        1.96      1.41 o
   9   1  14      792.09      796.76     14.92 o
  10   1  14        3.73        4.11      2.12 o
  11   1  14        0.03        2.20      2.33 o
  12   1  14       15.85       25.28      4.45 o
 -14   2  14        1.76       -0.35      3.96 o
 -13   2  14        1.52        1.80      2.77 o
 -12   2  14        4.51        4.57      2.74 o
 -11   2  14        3.04        2.05      2.43 o
 -10   2  14      101.22      100.29      4.93 o
  -9   2  14     1274.44     1313.66     17.85 o
  -8   2  14      152.34      166.41      4.58 o
  -7   2  14       79.91       72.78      2.85 o
  -6   2  14        9.22        7.49      1.28 o
  -5   2  14       94.27       75.93      2.36 o
  -4   2  14       77.64       76.67      2.57 o
  -3   2  14       67.08       64.45      2.18 o
  -2   2  14        5.37        6.64      1.09 o
  -1   2  14      242.35      226.27      2.80 o
   0   2  14        4.80        3.90      0.78 o
   1   2  14        0.27        0.75      0.67 o
   2   2  14      123.06      116.11      2.85 o
   3   2  14        3.94        3.33      1.09 o
   4   2  14       20.49       18.92      1.63 o
   5   2  14       48.95       55.64      2.79 o
   6   2  14       53.78       45.31      3.06 o
   7   2  14       74.76       70.13      3.68 o
   8   2  14      254.26      250.79      6.51 o
   9   2  14        1.67        4.72      2.23 o
  10   2  14      109.42       94.74      4.64 o
  11   2  14        0.63        1.48      2.26 o
 -13   3  14      181.98      199.38     12.17 o
 -12   3  14       24.18       27.17      3.63 o
 -11   3  14        0.19        1.61      2.67 o
 -10   3  14        4.75       11.19      2.86 o
  -9   3  14       90.49       92.05      4.95 o
  -8   3  14       42.43       38.23      3.82 o
  -7   3  14      153.10      155.35      4.97 o
  -6   3  14        6.12        0.70      1.70 o
  -5   3  14        2.55        3.06      1.40 o
  -4   3  14      424.69      432.57      5.72 o
  -3   3  14      605.16      606.68      7.43 o
  -2   3  14      693.25      681.29      7.00 o
  -1   3  14      162.77      170.37      2.16 o
   0   3  14        8.50        8.70      0.89 o
   1   3  14       33.96       37.10      1.79 o
   2   3  14        9.04       12.72      1.71 o
   3   3  14      401.58      404.95      7.89 o
   4   3  14        6.96        4.42      2.13 o
   5   3  14        3.92        1.42      2.23 o
   6   3  14        2.98       -1.25      2.40 o
   7   3  14        4.16        2.54      2.11 o
   8   3  14       27.23       31.07      3.15 o
   9   3  14       53.39       60.47      4.44 o
  10   3  14       14.90       13.76      3.18 o
 -11   4  14       18.09       18.64      3.43 o
 -10   4  14       11.18       13.83      3.07 o
  -9   4  14       51.90       53.25      4.17 o
  -8   4  14       32.38       31.53      3.31 o
  -7   4  14       27.89       30.38      3.23 o
  -6   4  14        0.49       -1.64      1.64 o
  -5   4  14       14.07       13.28      2.10 o
  -4   4  14       24.37       21.80      2.05 o
  -3   4  14        6.36        9.32      1.86 o
  -2   4  14        4.54        3.12      1.37 o
  -1   4  14       59.49       56.35      2.38 o
   0   4  14      111.51      129.35      4.83 o
   1   4  14       19.56       20.05      2.37 o
   2   4  14       43.42       37.08      4.21 o
   3   4  14      114.59      103.64      4.23 o
   4   4  14       71.76       69.34      3.71 o
   5   4  14       14.08       11.03      2.58 o
   6   4  14       65.47       58.09      3.93 o
   7   4  14       12.62       12.88      2.52 o
   8   4  14        3.40        2.85      2.49 o
   9   4  14       96.73      115.08      5.51 o
  -9   5  14        9.48       10.68      3.70 o
  -8   5  14        3.96        6.80      2.59 o
  -7   5  14        5.03        3.81      2.36 o
  -6   5  14        5.69        4.76      2.31 o
  -5   5  14        4.71        3.56      1.88 o
  -4   5  14       17.11       14.21      2.06 o
  -3   5  14        5.20        4.54      1.87 o
  -2   5  14        2.63        4.14      2.72 o
  -1   5  14        0.03       -0.27      1.91 o
   0   5  14        7.19        3.47      2.12 o
   1   5  14       29.93       31.50      3.03 o
   2   5  14        1.45        2.07      2.15 o
   3   5  14       19.18       30.78      3.12 o
   4   5  14       88.26      106.44      7.08 o
   5   5  14        2.47       -2.39      2.39 o
   6   5  14       35.38       47.09      5.39 o
   7   5  14        0.20        4.21      2.73 o
  -5   6  14        5.42        7.43      3.42 o
  -4   6  14        7.58        3.36      2.90 o
  -3   6  14       20.05       22.10      3.41 o
  -2   6  14       24.92       30.26      3.64 o
  -1   6  14        0.27        1.75      3.80 o
   0   6  14        2.40       -1.53      2.30 o
   1   6  14        3.32        2.72      2.69 o
   2   6  14        7.98       17.01      3.22 o
 -14   1  15      105.16      109.04      7.76 o
 -13   1  15      132.11      120.25     10.22 o
 -12   1  15       11.56       13.54      3.79 o
 -11   1  15      157.99      152.86      6.18 o
 -10   1  15       46.89       48.00      3.65 o
  -9   1  15       33.57       45.29      3.53 o
  -8   1  15        1.92        5.19      1.65 o
  -7   1  15       31.25       34.48      1.67 o
  -6   1  15        0.27       -0.35      0.87 o
  -5   1  15        5.02        2.77      1.35 o
  -4   1  15        7.62       11.00      1.51 o
  -3   1  15       20.08       19.14      1.05 o
  -2   1  15       55.35       51.57      1.96 o
  -1   1  15      423.12      435.80      5.14 o
   0   1  15       36.83       39.03      1.35 o
   1   1  15        0.22        0.87      0.73 o
   2   1  15        1.50        0.14      0.89 o
   3   1  15        0.05       -0.76      0.76 o
   4   1  15       66.15       76.32      1.95 o
   5   1  15        1.92        1.18      1.11 o
   6   1  15       23.32       24.40      2.48 o
   7   1  15      238.08      230.19      4.57 o
   8   1  15      125.06      143.37      5.05 o
   9   1  15        5.66        4.37      2.23 o
  10   1  15       13.52       15.79      2.57 o
  11   1  15       49.17       54.03      4.09 o
 -13   2  15        0.64        0.99      2.94 o
 -12   2  15        0.39       -1.67      2.34 o
 -11   2  15       48.71       55.02      4.09 o
 -10   2  15       61.22       64.48      4.21 o
  -9   2  15       51.79       62.78      4.42 o
  -8   2  15        2.39        5.46      1.99 o
  -7   2  15       87.32       91.20      3.45 o
  -6   2  15       32.42       31.14      2.04 o
  -5   2  15       19.21       24.35      1.65 o
  -4   2  15       33.39       31.65      1.86 o
  -3   2  15       61.22       58.53      2.29 o
  -2   2  15       25.46       24.68      1.37 o
  -1   2  15       31.46       32.51      1.38 o
   0   2  15        0.83        0.69      0.74 o
   1   2  15        2.20        3.50      0.69 o
   2   2  15        0.56        0.59      0.77 o
   3   2  15      452.02      460.57      6.59 o
   4   2  15       44.46       44.06      2.52 o
   5   2  15        3.90        4.22      1.92 o
   6   2  15        7.56        3.08      1.92 o
   7   2  15       16.93       10.89      2.27 o
   8   2  15        4.95        3.24      2.16 o
   9   2  15       27.01       28.45      3.05 o
  10   2  15       20.49       13.25      2.75 o
  11   2  15        3.54        2.27      2.43 o
 -13   3  15       15.68       22.16      3.88 o
 -12   3  15        1.51        3.88      3.01 o
 -11   3  15        0.13       -1.04      2.65 o
 -10   3  15       24.34       21.22      3.26 o
  -9   3  15        2.91        0.55      2.38 o
  -8   3  15       44.69       41.03      3.53 o
  -7   3  15       43.49       47.21      3.27 o
  -6   3  15       32.22       34.43      2.59 o
  -5   3  15        3.80        1.99      1.77 o
  -4   3  15      490.38      463.46      7.42 o
  -3   3  15       10.08       12.08      1.60 o
  -2   3  15      101.18       93.92      4.43 o
  -1   3  15       14.75       12.77      1.22 o
   0   3  15       86.53       90.98      2.95 o
   1   3  15      158.35      162.29      4.83 o
   2   3  15       38.78       35.93      2.84 o
   3   3  15      202.96      203.02      5.63 o
   4   3  15      249.52      249.20      6.29 o
   5   3  15       91.81       77.03      4.21 o
   6   3  15       58.40       53.24      3.86 o
   7   3  15        1.36       -0.01      2.28 o
   8   3  15       10.05        9.37      2.67 o
   9   3  15        6.74        2.29      2.52 o
  10   3  15       33.90       39.59      4.19 o
 -11   4  15        0.01       -2.56      2.56 o
 -10   4  15        1.20        2.53      2.62 o
  -9   4  15       16.08       17.93      3.16 o
  -8   4  15        0.24       -2.46      2.46 o
  -7   4  15        0.66       -1.13      1.86 o
  -6   4  15        1.92        2.63      1.93 o
  -5   4  15        5.45        5.09      1.72 o
  -4   4  15        0.07       -0.33      1.57 o
  -3   4  15       55.04       67.15      2.85 o
  -2   4  15      201.10      176.26      4.08 o
  -1   4  15       59.69       55.12      2.95 o
   0   4  15       81.96       81.00      5.32 o
   1   4  15       12.87       12.58      2.19 o
   2   4  15       39.12       37.17      2.94 o
   3   4  15        3.34        4.88      2.10 o
   4   4  15        4.31        5.55      2.23 o
   5   4  15       40.06       45.72      3.55 o
   6   4  15        0.93        2.78      2.53 o
   7   4  15        0.00       -1.75      2.15 o
   8   4  15       20.07       28.40      3.22 o
  -9   5  15       11.91       17.74      3.22 o
  -8   5  15        8.29       10.81      2.88 o
  -7   5  15       19.04       20.12      3.00 o
  -6   5  15        6.66        7.02      2.44 o
  -5   5  15        9.71        8.47      2.86 o
  -4   5  15        9.85        6.37      2.77 o
  -3   5  15       10.66        9.39      2.40 o
  -2   5  15        2.57       -0.28      2.02 o
  -1   5  15       18.89       15.47      2.57 o
   0   5  15        1.05       -2.01      2.01 o
   1   5  15       32.53       46.85      3.59 o
   2   5  15        1.02       -0.99      2.24 o
   3   5  15        0.00        0.83      2.30 o
   4   5  15        0.47       -1.40      2.27 o
   5   5  15        4.61        6.68      3.01 o
   6   5  15       89.58       98.69      5.75 o
  -4   6  15        2.31        3.19      2.91 o
  -3   6  15        0.35        0.77      2.56 o
  -2   6  15        0.99        0.22      2.62 o
  -1   6  15       10.94        8.44      3.00 o
   0   6  15       49.75       56.49      4.52 o
   1   6  15        2.54        1.18      2.68 o
 -14   0  16       42.69       23.60      9.33 o
 -13   0  16        1.25       -0.40      4.06 o
 -12   0  16      150.57      151.72     10.00 o
 -11   0  16        1.27        9.90      6.86 o
 -10   0  16       62.87       68.74      5.80 o
  -9   0  16        1.60        6.18      5.14 o
  -8   0  16      101.87       92.62      5.00 o
  -7   0  16       61.98       60.33      4.08 o
  -6   0  16      163.65      156.72      4.35 o
  -5   0  16      340.07      337.67      6.54 o
  -4   0  16      373.83      373.09      6.87 o
  -3   0  16      264.00      249.19      5.63 o
  -2   0  16       80.32       83.77      3.59 o
  -1   0  16      220.94      195.81      4.99 o
   0   0  16      565.09      545.44      9.60 o
   1   0  16     1463.66     1403.89     20.67 o
   2   0  16     1275.07     1330.82     19.88 o
   3   0  16      169.57      165.99      5.56 o
   4   0  16        4.79        3.27      2.14 o
   5   0  16      355.96      384.61      9.48 o
   6   0  16      172.55      166.20      5.37 o
   7   0  16      196.51      203.77      6.52 o
   8   0  16      234.53      243.48      6.50 o
   9   0  16        0.82        0.55      2.74 o
  10   0  16        7.49        1.10      4.94 o
  11   0  16        1.63        6.59      6.04 o
 -14   1  16       50.90       60.28      8.63 o
 -13   1  16        1.80        6.01      3.88 o
 -12   1  16       13.84       14.11      4.49 o
 -11   1  16       10.33        6.44      3.21 o
 -10   1  16        2.91        1.04      2.40 o
  -9   1  16       23.22       18.88      2.64 o
  -8   1  16      151.96      139.98      3.94 o
  -7   1  16       22.18       26.12      2.35 o
  -6   1  16        1.91        2.80      0.91 o
  -5   1  16       20.67       20.73      1.89 o
  -4   1  16      243.80      247.89      4.07 o
  -3   1  16      167.03      169.96      2.97 o
  -2   1  16        7.48        8.85      1.01 o
  -1   1  16        0.06        0.10      0.90 o
   0   1  16        8.16        9.67      1.07 o
   1   1  16      107.17      102.84      2.09 o
   2   1  16       98.28      104.94      2.29 o
   3   1  16       77.61       79.76      2.14 o
   4   1  16       14.67       12.43      1.80 o
   5   1  16       55.68       59.93      2.53 o
   6   1  16        0.01       -1.38      1.38 o
   7   1  16      279.87      282.56      8.99 o
   8   1  16      464.18      450.86      8.86 o
   9   1  16        8.10       11.04      2.37 o
  10   1  16        1.86        3.85      2.35 o
  11   1  16        0.55       -0.02      3.06 o
 -13   2  16       16.19       16.17      4.86 o
 -12   2  16       12.01       10.29      2.94 o
 -11   2  16        0.94        1.00      2.66 o
 -10   2  16        3.88        6.68      2.62 o
  -9   2  16      107.16      110.50      4.86 o
  -8   2  16        5.80        7.18      2.34 o
  -7   2  16      174.99      163.74      4.51 o
  -6   2  16      171.13      176.76      4.56 o
  -5   2  16      265.17      266.90      5.33 o
  -4   2  16       92.78       89.55      2.93 o
  -3   2  16      126.44      108.51      3.28 o
  -2   2  16        1.77        1.27      1.10 o
  -1   2  16       16.08       13.50      1.08 o
   0   2  16        0.52       -0.52      0.80 o
   1   2  16      371.37      362.93      5.37 o
   2   2  16       27.01       25.98      1.77 o
   3   2  16      286.44      280.83      5.02 o
   4   2  16       21.99       22.16      2.27 o
   5   2  16        4.83        6.23      2.02 o
   6   2  16       36.65       46.97      3.23 o
   7   2  16      242.69      236.12      5.92 o
   8   2  16       26.70       24.51      2.76 o
   9   2  16       90.24       86.15      4.63 o
  10   2  16        0.44       -1.42      2.20 o
 -12   3  16        0.08        1.35      2.72 o
 -11   3  16       16.70       13.73      3.19 o
 -10   3  16       10.70        7.15      2.98 o
  -9   3  16       38.11       35.23      3.63 o
  -8   3  16       13.56       15.77      3.66 o
  -7   3  16        0.02       -1.91      1.91 o
  -6   3  16       88.99       78.44      3.62 o
  -5   3  16        0.44        0.36      1.69 o
  -4   3  16      384.51      385.04      7.59 o
  -3   3  16      114.40      110.50      3.66 o
  -2   3  16      600.17      607.35      8.64 o
  -1   3  16      180.16      161.52      3.85 o
   0   3  16      135.02      133.18      5.25 o
   1   3  16      783.56      763.78     12.23 o
   2   3  16      281.50      293.80      7.65 o
   3   3  16       82.76       78.26      3.97 o
   4   3  16        3.36        3.03      2.17 o
   5   3  16       54.47       47.20      5.10 o
   6   3  16       12.42        9.12      2.61 o
   7   3  16       54.92       49.18      4.25 o
   8   3  16      129.49      164.95      6.14 o
   9   3  16       20.62       20.24      3.22 o
 -11   4  16       16.16       16.72      3.52 o
 -10   4  16       17.36       19.15      3.96 o
  -9   4  16       19.22       22.13      3.32 o
  -8   4  16       38.00       38.03      3.91 o
  -7   4  16        0.27        0.34      2.00 o
  -6   4  16       11.29        8.86      2.37 o
  -5   4  16       31.67       24.26      2.36 o
  -4   4  16        2.27        4.64      1.92 o
  -3   4  16       50.62       60.58      2.74 o
  -2   4  16        1.08       -0.87      1.62 o
  -1   4  16      118.19      127.40      4.66 o
   0   4  16       34.68       32.78      2.76 o
   1   4  16        1.48       -1.26      1.83 o
   2   4  16       34.04       35.27      2.96 o
   3   4  16       15.97       10.53      2.35 o
   4   4  16       31.81       34.40      3.08 o
   5   4  16       12.31        6.57      2.62 o
   6   4  16        8.20        0.56      2.38 o
   7   4  16        0.01       -2.20      2.23 o
   8   4  16       28.76       35.15      3.52 o
  -8   5  16        9.27       10.14      3.93 o
  -7   5  16        0.11        1.22      2.43 o
  -6   5  16        2.03       -0.28      2.31 o
  -5   5  16        4.79        3.53      2.61 o
  -4   5  16       11.84       13.79      2.67 o
  -3   5  16        4.39        2.86      2.25 o
  -2   5  16       95.73       96.48      4.73 o
  -1   5  16       35.49       38.23      3.34 o
   0   5  16        0.20       -0.58      2.15 o
   1   5  16       12.17        8.60      2.60 o
   2   5  16        7.14       10.96      2.70 o
   3   5  16       29.74       24.18      3.26 o
   4   5  16       33.77       30.82      3.45 o
   5   5  16        6.99        2.72      2.86 o
 -13   1  17       34.84       38.02      5.27 o
 -12   1  17        0.00       -1.32      3.56 o
 -11   1  17        1.73       -2.90      2.90 o
 -10   1  17      126.95      114.42      5.40 o
  -9   1  17        3.56        6.40      2.17 o
  -8   1  17        0.03       -0.95      1.78 o
  -7   1  17       33.26       33.15      1.81 o
  -6   1  17       50.20       45.03      2.51 o
  -5   1  17       23.88       30.05      2.39 o
  -4   1  17        0.33        2.02      1.30 o
  -3   1  17       31.99       33.27      1.58 o
  -2   1  17        0.81        3.82      1.03 o
  -1   1  17       30.25       39.29      1.78 o
   0   1  17        0.63       -0.51      0.85 o
   1   1  17      101.87      103.06      2.39 o
   2   1  17       38.82       46.11      2.28 o
   3   1  17      452.50      457.66      6.79 o
   4   1  17        0.49       -1.35      1.35 o
   5   1  17      224.98      223.70      4.50 o
   6   1  17       43.07       47.75      3.32 o
   7   1  17        3.24        0.98      2.02 o
   8   1  17        1.99        2.64      2.25 o
   9   1  17      106.11      112.58      4.96 o
  10   1  17       16.71       16.04      3.16 o
 -13   2  17        2.50       -0.85      3.18 o
 -12   2  17        9.62        5.25      2.84 o
 -11   2  17      151.85      154.57      7.32 o
 -10   2  17       63.54       52.63      4.05 o
  -9   2  17        7.31        6.67      2.64 o
  -8   2  17        7.81        6.08      2.19 o
  -7   2  17        3.17        5.40      2.12 o
  -6   2  17        3.34       -1.08      1.78 o
  -5   2  17        0.41       -1.36      1.87 o
  -4   2  17      759.06      736.36      9.65 o
  -3   2  17      548.73      515.23      6.88 o
  -2   2  17       71.67       66.44      2.40 o
  -1   2  17        1.96       -0.46      1.04 o
   0   2  17        0.04       -0.68      0.68 o
   1   2  17       45.73       48.53      2.45 o
   2   2  17      471.81      468.31      8.48 o
   3   2  17        3.53        2.52      1.65 o
   4   2  17       25.35       27.37      2.44 o
   5   2  17       15.10       13.14      2.35 o
   6   2  17        5.11        1.59      2.54 o
   7   2  17        1.31        1.56      2.03 o
   8   2  17      101.07      109.23      4.90 o
   9   2  17       82.66       75.00      4.10 o
  10   2  17        1.88       -2.52      2.52 o
 -12   3  17       40.54       45.91      5.41 o
 -11   3  17        6.35        4.38      3.00 o
 -10   3  17        1.21        3.56      2.81 o
  -9   3  17        0.00        0.21      2.43 o
  -8   3  17       11.64        9.17      3.00 o
  -7   3  17       16.46       13.76      2.60 o
  -6   3  17       39.28       37.32      2.83 o
  -5   3  17        0.02       -0.46      1.75 o
  -4   3  17      549.70      567.74      8.61 o
  -3   3  17       28.91       25.33      2.19 o
  -2   3  17     1222.89     1225.81     15.07 o
  -1   3  17        0.60       -1.61      1.61 o
   0   3  17      280.88      271.31     10.83 o
   1   3  17      218.05      222.39      5.96 o
   2   3  17       19.63       22.42      2.67 o
   3   3  17       58.86       60.41      3.66 o
   4   3  17        0.64       -2.13      2.13 o
   5   3  17        0.55        1.42      2.48 o
   6   3  17       15.73       20.77      3.13 o
   7   3  17       10.77        6.05      3.24 o
   8   3  17       18.34       15.44      2.95 o
   9   3  17        7.11        1.18      2.73 o
 -10   4  17       37.31       40.16      4.11 o
  -9   4  17        0.69        1.81      3.20 o
  -8   4  17        1.81       -1.41      2.56 o
  -7   4  17        2.16        1.09      2.18 o
  -6   4  17        2.87        5.80      2.30 o
  -5   4  17        1.89        3.88      1.99 o
  -4   4  17       58.98       52.95      2.79 o
  -3   4  17        9.77        8.56      2.01 o
  -2   4  17        0.11       -1.55      1.89 o
  -1   4  17       71.40       65.91      3.70 o
   0   4  17       66.11       66.22      3.77 o
   1   4  17        1.03       -1.20      2.05 o
   2   4  17       34.28       30.52      3.01 o
   3   4  17       24.80       19.49      2.77 o
   4   4  17       73.17       69.02      6.63 o
   5   4  17        9.71       10.89      2.81 o
   6   4  17        2.22       -2.44      2.44 o
   7   4  17       14.42       13.29      3.22 o
  -7   5  17       14.19       18.76      4.93 o
  -6   5  17        3.14        1.74      2.75 o
  -5   5  17        3.33        1.93      3.10 o
  -4   5  17       17.89       18.18      3.00 o
  -3   5  17       11.83        5.05      2.57 o
  -2   5  17        8.82        7.52      2.61 o
  -1   5  17        0.29        0.06      2.48 o
   0   5  17        1.52       -1.45      2.35 o
   1   5  17       66.17       74.66      4.53 o
   2   5  17        2.95        6.77      2.70 o
   3   5  17       53.24       55.54      4.24 o
   4   5  17        1.59       -2.54      2.54 o
 -13   0  18       33.71       23.05      9.88 o
 -12   0  18       17.70       17.27      9.06 o
 -11   0  18       16.06       16.07      8.23 o
 -10   0  18       39.21       46.10      6.39 o
  -9   0  18        9.08       11.34      3.80 o
  -8   0  18      143.12      159.18      6.51 o
  -7   0  18       83.05       82.01      5.47 o
  -6   0  18       10.07        8.41      1.79 o
  -5   0  18       40.89       36.47      2.47 o
  -4   0  18      728.32      687.73     11.83 o
  -3   0  18      909.03      949.62     15.08 o
  -2   0  18       24.21       21.04      2.76 o
  -1   0  18       88.89       85.89      3.65 o
   0   0  18      331.38      352.47      7.38 o
   1   0  18       25.27       20.18      2.90 o
   2   0  18       84.87       91.93      3.97 o
   3   0  18        0.00       -2.00      2.00 o
   4   0  18      171.35      170.59      6.16 o
   5   0  18       31.85       34.99      3.64 o
   6   0  18      353.63      371.80      8.69 o
   7   0  18       17.35       20.02      2.78 o
   8   0  18      243.14      260.60     12.92 o
   9   0  18        2.45        4.94      6.04 o
  10   0  18       16.06       16.46      6.59 o
 -13   1  18       39.56       38.74      4.88 o
 -12   1  18       13.91        8.97      6.77 o
 -11   1  18        0.61       -1.18      3.42 o
 -10   1  18       79.39       78.61      5.12 o
  -9   1  18      579.98      607.98      9.92 o
  -8   1  18       28.53       35.64      3.19 o
  -7   1  18        0.11        0.60      1.82 o
  -6   1  18       39.44       39.84      2.77 o
  -5   1  18      111.87      111.90      3.16 o
  -4   1  18      328.82      332.44      5.34 o
  -3   1  18       10.16       11.88      1.34 o
  -2   1  18        8.20        8.02      1.13 o
  -1   1  18        0.46       -0.91      1.00 o
   0   1  18        3.94        3.42      1.17 o
   1   1  18      265.66      272.92      4.40 o
   2   1  18      246.07      253.73      4.80 o
   3   1  18       21.09       21.04      1.89 o
   4   1  18        0.85        0.24      1.57 o
   5   1  18        1.55        2.26      2.10 o
   6   1  18       22.65       19.31      2.65 o
   7   1  18        0.88        0.78      1.91 o
   8   1  18        3.42       -1.17      2.36 o
   9   1  18       13.92        9.83      2.65 o
  10   1  18        6.61        4.83      6.59 o
 -12   2  18       28.14       33.33      4.52 o
 -11   2  18      152.80      142.34      6.67 o
 -10   2  18       50.41       48.80      4.03 o
  -9   2  18        8.52        9.45      2.68 o
  -8   2  18      131.14      127.69      4.79 o
  -7   2  18       61.59       66.28      3.54 o
  -6   2  18        0.08       -2.03      2.03 o
  -5   2  18       13.09       10.33      2.45 o
  -4   2  18      128.83      130.17      3.69 o
  -3   2  18      637.69      616.66      8.44 o
  -2   2  18       32.13       31.64      2.13 o
  -1   2  18        1.19       -1.15      1.72 o
   0   2  18       47.58       53.98      2.10 o
   1   2  18      220.88      221.26      4.81 o
   2   2  18      588.69      593.22      9.43 o
   3   2  18      130.34      132.38      4.14 o
   4   2  18        0.91       -1.54      1.64 o
   5   2  18        0.01       -1.89      1.89 o
   6   2  18        3.55        1.38      2.04 o
   7   2  18        0.01       -0.52      1.97 o
   8   2  18       45.16       51.54      3.50 o
   9   2  18        0.04        1.51      2.34 o
 -11   3  18       11.94        8.50      3.31 o
 -10   3  18       39.54       38.98      4.08 o
  -9   3  18       25.10       29.18      3.66 o
  -8   3  18        0.03       -2.10      2.13 o
  -7   3  18        2.24        2.07      1.98 o
  -6   3  18       37.33       29.99      3.64 o
  -5   3  18        7.46        7.99      2.26 o
  -4   3  18      556.33      537.91      8.97 o
  -3   3  18      361.29      346.54      6.29 o
  -2   3  18        2.30        4.88      1.70 o
  -1   3  18        0.36       -2.08      2.08 o
   0   3  18        0.33       -0.32      2.06 o
   1   3  18       48.87       52.70      3.48 o
   2   3  18       54.93       46.19      3.41 o
   3   3  18      110.42       99.82      4.59 o
   4   3  18        8.26        6.12      2.45 o
   5   3  18       24.43       21.36      3.16 o
   6   3  18        0.37       -0.61      2.36 o
   7   3  18        4.83        0.33      2.73 o
   8   3  18       21.20       23.07      3.16 o
  -9   4  18       11.14       13.83      4.24 o
  -8   4  18        0.06        2.15      2.59 o
  -7   4  18       16.46       15.76      3.75 o
  -6   4  18      102.34      105.45      7.93 o
  -5   4  18        8.82       10.62      2.45 o
  -4   4  18        0.57        3.00      1.98 o
  -3   4  18       14.39       12.71      2.58 o
  -2   4  18       18.05       17.98      2.64 o
  -1   4  18        0.86       -1.53      2.10 o
   0   4  18        2.51        2.56      2.12 o
   1   4  18       19.74       11.59      2.51 o
   2   4  18       20.43       27.09      4.61 o
   3   4  18        1.90       -2.14      2.17 o
   4   4  18        0.01       -2.22      2.22 o
   5   4  18        2.33        4.04      2.58 o
   6   4  18        1.23       -0.66      2.66 o
  -6   5  18        7.46        1.20     10.98 o
  -5   5  18        0.93        0.00      2.70 o
  -4   5  18        0.23        1.67      2.41 o
  -3   5  18       28.66       23.48      3.13 o
  -2   5  18        0.07        2.20      2.56 o
  -1   5  18       22.95       21.66      3.14 o
   0   5  18       30.83       34.60      3.52 o
   1   5  18       29.59       32.19      4.35 o
   2   5  18        0.03       -0.65      2.92 o
   3   5  18       17.33       23.14      3.72 o
 -13   1  19        2.83       -1.62      3.30 o
 -12   1  19        3.84       -0.54      3.94 o
 -11   1  19        0.01       -1.19      3.58 o
 -10   1  19      144.86      170.47      8.55 o
  -9   1  19      153.72      178.55      6.32 o
  -8   1  19       61.86       67.37      3.53 o
  -7   1  19       19.24       18.48      2.48 o
  -6   1  19        1.48        2.53      1.65 o
  -5   1  19        0.04        0.51      1.42 o
  -4   1  19       13.33        9.34      1.67 o
  -3   1  19       28.09       24.13      1.45 o
  -2   1  19       20.87       25.66      1.80 o
  -1   1  19       30.21       34.18      1.87 o
   0   1  19        0.04        0.31      1.15 o
   1   1  19        1.02        1.95      1.19 o
   2   1  19       15.14       14.39      1.79 o
   3   1  19       12.75       15.28      1.88 o
   4   1  19       25.67       29.76      2.84 o
   5   1  19       75.07       74.62      3.93 o
   6   1  19       62.81       61.72      3.87 o
   7   1  19       64.52       64.42      3.81 o
   8   1  19        5.99        6.04      2.37 o
   9   1  19        6.10        3.88      4.74 o
 -12   2  19        0.02       -3.22      3.22 o
 -11   2  19        0.86       -1.09      2.83 o
 -10   2  19       33.02       25.30      3.81 o
  -9   2  19      144.28      135.42      5.47 o
  -8   2  19       43.91       45.74      3.36 o
  -7   2  19       66.10       68.72      4.66 o
  -6   2  19       13.94        9.16      2.82 o
  -5   2  19        0.62       -1.34      1.80 o
  -4   2  19        4.89        5.93      1.89 o
  -3   2  19       14.14       12.11      1.92 o
  -2   2  19       51.74       49.18      2.98 o
  -1   2  19        4.89        2.13      2.08 o
   0   2  19        5.82        2.44      2.03 o
   1   2  19       96.95       95.45      4.23 o
   2   2  19        0.54        4.87      1.77 o
   3   2  19       13.00       11.80      2.13 o
   4   2  19        3.72       -0.70      1.75 o
   5   2  19       64.06       64.50      3.81 o
   6   2  19        0.06       -1.42      2.21 o
   7   2  19        0.00       -1.97      2.01 o
   8   2  19       52.46       62.16      3.81 o
 -11   3  19        2.99        5.62      3.15 o
 -10   3  19        4.08        2.86      2.98 o
  -9   3  19        0.37       -1.00      2.43 o
  -8   3  19       16.33       16.01      2.90 o
  -7   3  19        0.34        0.09      2.01 o
  -6   3  19       27.08       32.08      3.10 o
  -5   3  19       29.22       30.72      3.73 o
  -4   3  19       50.53       53.40      2.91 o
  -3   3  19      215.00      206.85      4.96 o
  -2   3  19        1.44        0.25      1.94 o
  -1   3  19        0.68       -0.84      2.20 o
   0   3  19       20.16       18.30      2.82 o
   1   3  19      149.09      159.77      5.45 o
   2   3  19       13.36       16.48      2.76 o
   3   3  19       18.30       18.76      2.76 o
   4   3  19        0.30       -2.29      2.30 o
   5   3  19        0.02       -2.34      2.34 o
   6   3  19        5.86       10.26      2.97 o
   7   3  19        1.01       -0.64      2.78 o
  -9   4  19        7.80        5.83      3.06 o
  -8   4  19       29.43       27.54      3.23 o
  -7   4  19       12.59        9.27      2.71 o
  -6   4  19       73.06       59.17      4.46 o
  -5   4  19       77.58       69.99      3.72 o
  -4   4  19       96.74      100.96      4.71 o
  -3   4  19       21.55       16.41      2.64 o
  -2   4  19       46.82       43.69      3.41 o
  -1   4  19        1.73        0.25      2.22 o
   0   4  19        0.00       -2.17      2.17 o
   1   4  19        8.59        9.66      2.46 o
   2   4  19        0.34       -2.07      2.07 o
   3   4  19        5.37        3.15      2.53 o
   4   4  19        0.03       -1.10      2.28 o
   5   4  19        0.58       -2.43      2.43 o
  -5   5  19        1.71        2.93      3.32 o
  -4   5  19        0.57        1.39      2.63 o
  -3   5  19        9.46        4.50      2.81 o
  -2   5  19        4.86        8.88      2.84 o
  -1   5  19        1.42        4.06      2.72 o
   0   5  19        9.88       10.95      4.00 o
   1   5  19        1.85        1.76      2.64 o
   2   5  19        6.64        9.09      3.02 o
 -12   0  20       29.80       20.31      9.33 o
 -11   0  20       93.93       88.36      8.67 o
 -10   0  20       25.00       30.38      6.17 o
  -9   0  20      222.77      232.46      8.80 o
  -8   0  20        8.60        3.38      3.32 o
  -7   0  20       11.61       14.30      2.25 o
  -6   0  20        1.96        2.72      1.65 o
  -5   0  20       40.50       39.73      3.09 o
  -4   0  20        0.03        0.77      2.12 o
  -3   0  20       18.82       18.20      2.30 o
  -2   0  20       31.49       34.27      2.74 o
  -1   0  20      242.48      236.58      6.03 o
   0   0  20       72.18       64.58      3.58 o
   1   0  20       68.45       69.68      5.49 o
   2   0  20        9.06        7.19      2.12 o
   3   0  20       49.52       44.27      3.84 o
   4   0  20       49.02       59.47      4.45 o
   5   0  20        6.87        4.41      2.68 o
   6   0  20      479.42      501.42     34.85 o
   7   0  20      219.05      235.18     12.62 o
   8   0  20       56.92       52.96      6.98 o
   9   0  20        0.90       -4.07      4.47 o
 -12   1  20        0.01       -2.05      3.81 o
 -11   1  20       91.48       93.94      8.48 o
 -10   1  20      319.62      343.78     10.89 o
  -9   1  20       15.15       21.02      2.98 o
  -8   1  20        7.41        2.77      2.23 o
  -7   1  20       12.23        9.98      2.47 o
  -6   1  20       75.57       73.85      3.12 o
  -5   1  20       32.64       36.81      2.47 o
  -4   1  20        1.11        3.57      1.65 o
  -3   1  20        3.04        1.57      1.50 o
  -2   1  20       43.45       50.07      2.45 o
  -1   1  20        0.13       -0.09      1.22 o
   0   1  20        0.59        0.79      1.21 o
   1   1  20       58.48       72.73      2.99 o
   2   1  20        3.10        3.02      1.76 o
   3   1  20       11.34        8.66      2.04 o
   4   1  20        0.06       -1.76      1.76 o
   5   1  20      207.59      227.32      6.32 o
   6   1  20       22.51       20.45      3.25 o
   7   1  20      172.85      178.45      6.36 o
   8   1  20       15.56       18.45      3.74 o
 -11   2  20        3.44        6.52      3.74 o
 -10   2  20        5.76        1.23      3.02 o
  -9   2  20       43.56       38.04      3.37 o
  -8   2  20        3.55        4.76      2.34 o
  -7   2  20       11.22       13.55      3.28 o
  -6   2  20       12.81       16.17      2.52 o
  -5   2  20       16.99       22.56      2.94 o
  -4   2  20        0.76        0.72      1.75 o
  -3   2  20        7.37        8.08      2.12 o
  -2   2  20        4.07        7.41      2.26 o
  -1   2  20        0.43       -1.86      1.86 o
   0   2  20        1.81        6.64      2.37 o
   1   2  20       19.31       26.21      2.28 o
   2   2  20      110.43      110.92      4.06 o
   3   2  20       43.98       44.14      3.11 o
   4   2  20        4.03        2.41      2.21 o
   5   2  20       23.17       22.19      2.83 o
   6   2  20       16.25       16.06      2.81 o
   7   2  20       13.46       14.33      2.55 o
   8   2  20      143.61      142.09      5.39 o
 -10   3  20       29.43       34.65      4.19 o
  -9   3  20        9.29        6.25      2.86 o
  -8   3  20       13.32       12.48      2.63 o
  -7   3  20        0.29        0.11      2.30 o
  -6   3  20        0.93        1.11      2.25 o
  -5   3  20        3.55        1.50      1.87 o
  -4   3  20       14.30       14.64      2.13 o
  -3   3  20        0.16        0.00      2.04 o
  -2   3  20       25.97       22.59      2.93 o
  -1   3  20       36.08       39.05      3.35 o
   0   3  20        0.00        1.24      2.29 o
   1   3  20        3.40        8.00      2.42 o
   2   3  20       33.25       28.54      3.08 o
   3   3  20       27.65       23.54      3.08 o
   4   3  20        2.68        3.46      2.37 o
   5   3  20        2.78       -1.46      2.71 o
   6   3  20        8.47        6.74      3.03 o
  -8   4  20       16.08       12.69      2.87 o
  -7   4  20        7.36        8.17      3.45 o
  -6   4  20       15.31       14.55      2.81 o
  -5   4  20      121.44      104.79      4.98 o
  -4   4  20       85.12       75.33      5.44 o
  -3   4  20       25.01       19.46      2.86 o
  -2   4  20       34.17       28.62      3.19 o
  -1   4  20        0.01       -1.50      2.23 o
   0   4  20        1.53       -0.38      2.21 o
   1   4  20        4.64        2.58      2.43 o
   2   4  20       29.69       34.49      3.34 o
   3   4  20       39.05       45.37      3.74 o
   4   4  20        4.26        2.04      2.66 o
  -3   5  20       20.86       24.68      3.49 o
  -2   5  20        2.66        3.17      2.85 o
  -1   5  20        0.02        1.37      2.83 o
 -11   1  21       35.23       48.44      5.70 o
 -10   1  21        4.38        4.40      4.23 o
  -9   1  21       44.02       49.40      4.23 o
  -8   1  21       25.91       23.65      3.39 o
  -7   1  21        0.45        0.33      1.89 o
  -6   1  21       46.15       41.88      3.05 o
  -5   1  21       47.07       49.31      3.17 o
  -4   1  21       42.46       37.24      2.58 o
  -3   1  21        3.73        5.10      1.89 o
  -2   1  21        0.16       -0.46      1.58 o
  -1   1  21       61.17       60.71      3.03 o
   0   1  21        0.18       -0.56      1.50 o
   1   1  21      232.14      226.84      5.08 o
   2   1  21       20.43       21.60      2.39 o
   3   1  21       30.99       35.96      2.75 o
   4   1  21       19.23       23.31      2.90 o
   5   1  21       57.35       54.93      3.65 o
   6   1  21        1.03       -2.21      2.21 o
   7   1  21        6.89        6.01      2.72 o
   8   1  21        6.56        2.95      3.29 o
 -11   2  21       44.56       45.59      5.59 o
 -10   2  21       27.70       21.28      4.11 o
  -9   2  21        0.82        5.34      2.56 o
  -8   2  21        1.08       -1.16      2.25 o
  -7   2  21       19.20       11.56      3.36 o
  -6   2  21       83.42       87.63      3.82 o
  -5   2  21       22.97       29.17      2.61 o
  -4   2  21       10.58       11.95      2.34 o
  -3   2  21       11.44       10.62      2.43 o
  -2   2  21       10.39        8.30      2.37 o
  -1   2  21        9.01        4.47      2.34 o
   0   2  21      123.03      140.40      6.54 o
   1   2  21      117.68      112.99      5.73 o
   2   2  21        0.86        2.75      2.32 o
   3   2  21       12.25       16.39      2.38 o
   4   2  21       27.26       27.07      2.98 o
   5   2  21        8.96        7.25      2.86 o
   6   2  21       50.97       52.04      4.53 o
   7   2  21      131.62      119.39      5.02 o
  -9   3  21       11.87        9.68      3.24 o
  -8   3  21        2.62        1.57      2.37 o
  -7   3  21        0.20        0.48      2.38 o
  -6   3  21        0.21       -1.91      1.92 o
  -5   3  21       48.30       52.54      3.23 o
  -4   3  21       41.37       39.08      3.07 o
  -3   3  21       21.32       10.31      2.82 o
  -2   3  21       45.45       47.25      3.64 o
  -1   3  21      135.63      122.41      5.22 o
   0   3  21        3.03        3.47      2.49 o
   1   3  21        1.49        1.62      2.41 o
   2   3  21       12.75        7.86      2.56 o
   3   3  21        2.49        1.44      2.41 o
   4   3  21        2.16        0.05      2.44 o
   5   3  21        4.11       -1.21      2.71 o
  -7   4  21        0.54       -3.04      4.68 o
  -6   4  21       41.19       32.00      3.49 o
  -5   4  21       23.40       25.31      3.32 o
  -4   4  21       56.37       56.29      4.46 o
  -3   4  21       64.02       61.11      4.13 o
  -2   4  21       17.23       13.35      2.78 o
  -1   4  21        0.04       -2.24      2.24 o
   0   4  21       29.40       33.57      3.36 o
   1   4  21       24.66       19.60      3.19 o
   2   4  21        8.53        6.88      2.67 o
   3   4  21        0.07       -0.22      3.40 o
 -11   0  22       10.97        2.51      6.72 o
 -10   0  22      107.94      111.63      9.39 o
  -9   0  22       30.29       29.95      4.40 o
  -8   0  22        7.13        6.79      3.74 o
  -7   0  22       22.29       23.09      4.22 o
  -6   0  22       43.83       44.68      5.45 o
  -5   0  22      119.83      132.62      7.71 o
  -4   0  22       33.79       25.43      4.03 o
  -3   0  22       15.70       15.30      2.30 o
  -2   0  22        2.30       -0.43      2.35 o
  -1   0  22       32.22       47.16      3.20 o
   0   0  22       53.09       55.64      3.59 o
   1   0  22      238.75      244.37      6.57 o
   2   0  22        8.43        8.28      3.10 o
   3   0  22      188.45      227.93      8.91 o
   4   0  22        4.21        0.55      3.81 o
   5   0  22       11.13       10.76      4.57 o
   6   0  22       29.02       30.07      5.78 o
   7   0  22       78.81       68.41      8.23 o
 -11   1  22       16.73       22.58      4.86 o
 -10   1  22       27.87       30.36      3.83 o
  -9   1  22        6.66        8.39      3.28 o
  -8   1  22        7.33        0.59      2.81 o
  -7   1  22        0.49       -1.86      1.86 o
  -6   1  22       51.14       53.67      3.11 o
  -5   1  22       25.90       26.04      2.50 o
  -4   1  22       36.83       38.92      2.72 o
  -3   1  22        5.39        7.34      2.00 o
  -2   1  22        5.80        2.12      1.98 o
  -1   1  22       21.45       25.69      3.38 o
   0   1  22        0.02        1.07      1.75 o
   1   1  22      179.66      177.80      5.57 o
   2   1  22      242.85      252.93      5.90 o
   3   1  22        2.89        1.06      2.16 o
   4   1  22        0.77        0.01      2.29 o
   5   1  22       15.35       15.84      2.90 o
   6   1  22       81.62       92.86      6.26 o
   7   1  22      123.65      137.16      7.05 o
 -10   2  22        0.36        0.29      2.99 o
  -9   2  22       31.64       26.79      3.40 o
  -8   2  22        0.94       -1.36      2.58 o
  -7   2  22        6.59       -0.23      2.05 o
  -6   2  22       41.28       32.68      3.09 o
  -5   2  22      111.37      104.31      4.40 o
  -4   2  22        0.58        1.76      2.12 o
  -3   2  22        1.83       -2.10      2.10 o
  -2   2  22        0.01       -2.16      2.16 o
  -1   2  22       81.90       93.41      5.15 o
   0   2  22      160.39      175.77      5.82 o
   1   2  22       91.44       99.57      4.87 o
   2   2  22      140.56      156.91      6.18 o
   3   2  22       17.77       16.02      3.07 o
   4   2  22       59.97       47.58      4.23 o
   5   2  22       25.46       24.06      3.20 o
   6   2  22       10.21       11.95      2.83 o
  -9   3  22        0.83       -1.26      2.88 o
  -8   3  22        1.22        0.23      2.68 o
  -7   3  22        0.89        0.14      2.09 o
  -6   3  22       13.85        9.40      2.60 o
  -5   3  22       17.41       12.82      2.81 o
  -4   3  22       73.36       60.34      4.03 o
  -3   3  22       27.45       23.36      3.17 o
  -2   3  22       38.21       42.46      3.61 o
  -1   3  22       65.27       60.47      4.06 o
   0   3  22      139.11      131.81      6.68 o
   1   3  22       40.24       34.94      3.55 o
   2   3  22        3.99       -0.17      2.47 o
   3   3  22        0.02       -2.42      2.42 o
   4   3  22        4.13        0.46      2.73 o
  -6   4  22       10.22        9.90      2.92 o
  -5   4  22       61.90       62.90      4.62 o
  -4   4  22       68.02       59.82      4.18 o
  -3   4  22       87.11       90.45      4.86 o
  -2   4  22       52.95       39.64      3.61 o
  -1   4  22        2.72        5.53      2.69 o
   0   4  22        1.37        0.22      3.15 o
   1   4  22       45.69       49.76      3.97 o
 -10   1  23        3.41        6.63      3.16 o
  -9   1  23       18.18       18.35      3.58 o
  -8   1  23        1.54       -2.75      2.75 o
  -7   1  23       16.33        8.37      3.31 o
  -6   1  23        0.81        1.28      2.68 o
  -5   1  23       51.72       53.61      3.34 o
  -4   1  23       89.34       94.08      4.81 o
  -3   1  23       18.54       17.25      2.65 o
  -2   1  23        0.09        0.37      2.51 o
  -1   1  23       64.21       63.08      3.86 o
   0   1  23       85.67       94.73      4.56 o
   1   1  23       57.31       69.48      4.27 o
   2   1  23        0.51        2.03      2.04 o
   3   1  23        9.22        8.30      2.37 o
   4   1  23       64.81       60.00      4.08 o
   5   1  23        1.67        1.80      3.92 o
   6   1  23       22.88       36.23      4.39 o
  -9   2  23        0.17       -0.05      2.74 o
  -8   2  23       21.19       25.44      2.84 o
  -7   2  23       13.54       12.84      2.76 o
  -6   2  23        0.70       -2.26      2.26 o
  -5   2  23      234.77      257.12      6.60 o
  -4   2  23      165.75      150.89      9.74 o
  -3   2  23       28.17       28.80      3.29 o
  -2   2  23        2.05       -1.65      2.27 o
  -1   2  23       67.95       70.61      4.62 o
   0   2  23       37.35       36.49      3.48 o
   1   2  23       38.44       46.27      3.75 o
   2   2  23       38.30       39.11      3.60 o
   3   2  23        0.90        0.25      2.53 o
   4   2  23       10.17        1.06      4.18 o
   5   2  23        2.35       -0.29      2.82 o
  -7   3  23       22.94       28.64      3.28 o
  -6   3  23        6.59        6.89      2.59 o
  -5   3  23        6.94        6.02      2.73 o
  -4   3  23      125.68       99.92      5.07 o
  -3   3  23       26.01       24.60      3.29 o
  -2   3  23       22.99       22.20      3.16 o
  -1   3  23       11.62       11.82      2.91 o
   0   3  23        0.75        2.49      2.67 o
   1   3  23        0.00       -1.01      2.42 o
   2   3  23        0.99       -0.20      2.51 o
   3   3  23        0.17       -1.59      2.55 o
  -2   4  23       10.60        9.80      2.85 o
  -9   0  24       11.39        6.90      5.08 o
  -8   0  24        7.52        3.22      4.67 o
  -7   0  24       40.91       39.71      6.29 o
  -6   0  24       42.82       46.13      6.20 o
  -5   0  24       70.86       68.42      6.54 o
  -4   0  24        4.78       -3.02      3.46 o
  -3   0  24        0.04       -3.46      3.46 o
  -2   0  24        0.02       -3.31      3.31 o
  -1   0  24        0.18       -1.10      4.27 o
   0   0  24      160.40      179.70      8.22 o
   1   0  24        3.88        1.10      4.94 o
   2   0  24       16.64       17.97      4.15 o
   3   0  24       45.02       48.58      5.89 o
   4   0  24        0.15       -3.29      5.49 o
   5   0  24       34.29       32.05      5.98 o
  -9   1  24       24.82       23.46      3.85 o
  -8   1  24        0.08       -2.86      2.86 o
  -7   1  24       43.92       44.62      4.18 o
  -6   1  24       49.17       41.11      4.34 o
  -5   1  24       24.36       24.54      4.40 o
  -4   1  24      141.96      142.70      7.11 o
  -3   1  24        0.81        2.55      2.14 o
  -2   1  24        7.86       10.30      2.41 o
  -1   1  24        1.46       -0.88      2.12 o
   0   1  24       92.71      103.88      4.79 o
   1   1  24      120.38      119.90      5.00 o
   2   1  24       20.26       16.16      3.57 o
   3   1  24       32.65       40.43      4.57 o
   4   1  24        5.87        3.55      3.93 o
   5   1  24       16.80       17.54      4.75 o
  -8   2  24        5.20        8.05      2.99 o
  -7   2  24        7.25        6.12      2.36 o
  -6   2  24        8.85       14.13      2.69 o
  -5   2  24        2.74        4.28      2.39 o
  -4   2  24       12.83       11.97      2.85 o
  -3   2  24       35.41       34.57      4.99 o
  -2   2  24        1.79        0.78      2.45 o
  -1   2  24       15.78       15.34      2.85 o
   0   2  24       78.88       83.25      4.83 o
   1   2  24        3.63        0.04      2.49 o
   2   2  24        0.00       -2.66      2.66 o
   3   2  24        2.16       -2.40      3.63 o
   4   2  24        6.30        1.28      4.04 o
  -6   3  24       29.27       27.81      3.48 o
  -5   3  24       69.56       61.05      5.81 o
  -4   3  24       29.96       19.88      3.34 o
  -3   3  24       31.99       39.00      3.65 o
  -2   3  24        4.13        4.84      2.74 o
  -1   3  24       11.50       11.88      2.86 o
   0   3  24        0.00       -2.61      2.61 o
   1   3  24        4.41        2.83      2.77 o
   2   3  24        4.13        0.96      2.67 o
  -8   1  25        6.14        6.44      3.20 o
  -7   1  25        1.05       -1.42      3.41 o
  -6   1  25        1.33        4.91      3.68 o
  -5   1  25        0.48       -1.27      3.48 o
  -4   1  25        0.16       -0.51      3.48 o
  -3   1  25        3.07        0.11      5.20 o
  -2   1  25        0.43       -2.50      2.50 o
  -1   1  25       35.83       30.52      3.88 o
   0   1  25       61.87       70.85      4.80 o
   1   1  25        0.17        1.64      3.88 o
   2   1  25       16.33       22.16      4.01 o
   3   1  25        0.32        0.20      4.22 o
  -7   2  25        3.08        0.09      3.00 o
  -6   2  25       17.77       21.18      3.92 o
  -5   2  25        2.46        5.08      2.67 o
  -4   2  25       18.70       21.76      3.12 o
  -3   2  25        0.55       -2.29      2.29 o
  -2   2  25       14.79       14.23      2.96 o
  -1   2  25        2.17        2.82      2.69 o
   0   2  25       52.20       53.49      4.03 o
   1   2  25        2.88        1.69      2.66 o
   2   2  25       11.38       14.29      3.06 o
  -3   3  25        3.01        2.35      2.68 o
  -2   3  25        0.35       -0.72      2.58 o
  -7   0  26       54.13       53.17     13.99 o
  -6   0  26        2.03       -2.76      8.51 o
  -5   0  26       50.80       48.29     10.98 o
  -4   0  26        6.80       -6.59      6.59 o
  -3   0  26        0.52       -1.65      7.68 o
  -2   0  26        0.92       -2.20      7.68 o
  -1   0  26        5.73        2.20      8.23 o
   0   0  26       83.94      103.72     14.27 o
   1   0  26       19.11        9.88      9.88 o
   2   0  26       61.92       48.84     12.07 o
  -7   1  26       17.16       24.38      4.60 o
  -6   1  26       24.59       30.66      4.77 o
  -5   1  26       12.34       19.03      4.54 o
  -4   1  26       10.22        6.60      4.52 o
  -3   1  26        3.23       -0.13      3.55 o
  -2   1  26       22.44       19.71      4.69 o
  -1   1  26        5.94       -0.09      4.22 o
   0   1  26       35.16       45.29      5.42 o
   1   1  26       34.57       34.23      4.91 o
   2   1  26       37.71       49.42      5.59 o
  -5   2  26        0.30       -3.47      3.47 o
  -4   2  26        3.93       -1.00      3.58 o
  -3   2  26        3.23        4.82      2.75 o
  -2   2  26        7.51        8.17      2.95 o
  -1   2  26       13.07       11.77      4.46 o
   0   2  26        0.13       -1.08      3.31 o
  -4   1  27        3.14        2.48      3.81 o
  -3   1  27        3.52       -0.65      4.41 o
  -2   1  27        0.12       -4.67      4.67 o
  -1   1  27       37.91       35.15      7.56 o
 
